# Supplementary material for: Assessment of gut microbiota populations in lean and obese Zucker rats
Source: PLoS One. 2017 Jul 13;12(7):e0181451. doi: 10.1371/journal.pone.0181451 (PMC5509373; doi:10.1371/journal.pone.0181451)
Supplement: S2 Table — This table shows the classification of the OTUs based on QIIME analysis using the Greengenes database at the Family and Genus level. Values in the table represent the fraction of the total OTUs within each sample that matched the taxonomic identification. (CSV) [file pone.0181451.s005.csv]

QIIME classification of the intestinal microbiota populations from lean and obese Zucker rats
Classification to the family level begins at Row 6, and to the genus level at Row 210
Sample names have the format [lean or obese].[day of study].[rat #]
Family
# Constructed from biom file
#OTU ID	le.60.1	le.60.2	le.60.3	le.60.4	le.60.5	le.60.6	le.60.7	le.60.8	ob.60.10	ob.60.11	ob.60.12	ob.60.13	0b.60.14	ob.60.15	ob.60.16	ob.60.9	le.0.1	le.0.2	le.0.3	le.0.4	ob.0.10	ob.0.11	ob.0.12	ob.0.14
Unassigned;Other;Other;Other;Other	0.009650367	0.014228507	0.004690236	0.003319133	0.005212526	0.006737666	0.006363466	0.010276243	0.007703934	0.005608399	0.007964291	0.007683168	0.006451212	0.009776906	0.02544668	0.007338594	0.048800324	0.013858483	0.012893607	0.011987337	0.004814057	0.00438125	0.005656385	0.009191369
k__Bacteria;Other;Other;Other;Other	4.21E-05	1.27E-05	4.17E-05	1.69E-05	9.90E-06	2.72E-05	1.65E-05	3.25E-05	4.46E-05	8.61E-06	8.16E-06	5.28E-06	3.60E-05	1.13E-05	0.000317148	3.27E-05	1.76E-05	1.44E-05	2.62E-06	1.77E-05	1.39E-05	3.52E-06	3.59E-06	1.61E-05
k__Bacteria;p__Actinobacteria;c__Actinobacteria;o__Actinomycetales;Other	0	3.17E-06	0	0	0	0	0	0	0	0	0	0	3.27E-06	0	0	0	0	0	2.62E-06	0	0	0	0	0
k__Bacteria;p__Actinobacteria;c__Actinobacteria;o__Actinomycetales;f__Actinomycetaceae	0	0	0	0	0	0	0	0	0	2.87E-06	0	0	0	0	0	0	0	0	0	0	0	0	0	0
k__Bacteria;p__Actinobacteria;c__Actinobacteria;o__Actinomycetales;f__Cellulomonadaceae	0	3.17E-06	0	0	0	6.79E-06	0	0	0	0	0	0	9.81E-06	0	0	0	0	0	0	0	0	0	0	0
k__Bacteria;p__Actinobacteria;c__Actinobacteria;o__Actinomycetales;f__Corynebacteriaceae	7.02E-06	6.35E-06	3.47E-06	0	0	6.79E-06	2.75E-06	0	4.46E-06	2.87E-06	5.44E-06	0	3.27E-06	6.79E-06	7.13E-06	4.09E-06	0	0	0	0	0	0	1.08E-05	0
k__Bacteria;p__Actinobacteria;c__Actinobacteria;o__Actinomycetales;f__Microbacteriaceae	0	0	0	0	0	0	0	6.50E-06	0	0	0	0	3.27E-06	0	0	0	0	0	2.62E-06	0	0	0	0	0
k__Bacteria;p__Actinobacteria;c__Actinobacteria;o__Actinomycetales;f__Micrococcaceae	0.001158887	0.001351772	0.000385642	0.000475607	0.000557542	0.001073136	0.00116425	0.000922977	0.000588495	0.001194009	0.000864974	0.001077228	0.004096994	0.001211358	0.000712692	0.000499057	0.000808869	0.000795415	0.000736254	0.000232813	0.003569819	0.000581582	0.001212339	0.002277721
k__Bacteria;p__Actinobacteria;c__Actinobacteria;o__Actinomycetales;f__Micromonosporaceae	0	0	0	0	3.30E-06	0	0	0	0	0	0	0	0	0	0	0	0	0	0	0	0	0	0	0
k__Bacteria;p__Actinobacteria;c__Actinobacteria;o__Actinomycetales;f__Mycobacteriaceae	0	0	0	0	0	0	0	0	0	0	0	0	0	0	3.56E-06	0	0	0	0	0	0	0	0	0
k__Bacteria;p__Actinobacteria;c__Actinobacteria;o__Bifidobacteriales;f__Bifidobacteriaceae	0.027616626	0.042860044	0.00927277	0.011505652	0.002517188	0.000244512	0.00578547	0.000259994	0.036883474	0.022120744	0.002140675	0.013959076	0.000225613	0.007650803	0.020183447	0.025545997	0.014115651	0.026565898	0.005187836	0.004223531	0.003393061	0.004931109	0.002973458	0.000305842
k__Bacteria;p__Actinobacteria;c__Coriobacteriia;o__Coriobacteriales;f__Coriobacteriaceae	0.001924455	0.000945605	0.000451652	0.00063077	0.001408702	0.001005216	0.00095507	0.000669483	0.001876942	0.000591264	0.002842447	0.000541254	0.001131333	0.00075625	0.00075189	0.000981752	0.000795681	0.001163084	0.000282973	0.000202446	0.000585728	0.000225583	0.000824964	0.000273648
k__Bacteria;p__Bacteroidetes;c__Bacteroidia;o__Bacteroidales;Other	1.40E-05	1.59E-05	3.47E-06	3.37E-06	3.30E-06	6.79E-06	1.38E-05	2.60E-05	8.92E-06	2.87E-06	1.09E-05	1.58E-05	9.81E-06	1.58E-05	3.56E-05	4.09E-06	0.00025497	3.12E-05	3.14E-05	2.53E-05	1.39E-05	3.52E-06	2.51E-05	0
k__Bacteria;p__Bacteroidetes;c__Bacteroidia;o__Bacteroidales;f__	0.001531135	0.002211701	0.001136079	0.001423449	0.002190581	0.002995273	0.000889014	0.00081248	0.00347747	0.001251414	0.001466104	0.0085967	0.005767835	0.002880089	0.00378796	0.001640343	0.011236251	0.010931549	0.005297881	0.002039644	0.000211416	0.00121251	0.001649928	0.001585551
k__Bacteria;p__Bacteroidetes;c__Bacteroidia;o__Bacteroidales;f__Bacteroidaceae	0.071359339	0.091358816	0.034263042	0.056152032	0.062279787	0.03918985	0.086850855	0.094897628	0.048836162	0.035266327	0.089565636	0.078410561	0.115294572	0.184610996	0.081043809	0.058986914	0.129454277	0.199259856	0.07287338	0.059729178	0.052982359	0.07193991	0.126854376	0.114240183
k__Bacteria;p__Bacteroidetes;c__Bacteroidia;o__Bacteroidales;f__Porphyromonadaceae	0.001208052	0.001688128	0.00108744	0.001298644	0.005097059	0.000489024	0.000941309	0.001975951	0.001355322	0.001443718	0.003582299	0.001660726	0.006140586	0.003482372	0.001097546	0.001141286	0.002101302	0.004421642	0.005117093	0.002163642	0.001219977	0.003644579	0.001581779	0.002084557
k__Bacteria;p__Bacteroidetes;c__Bacteroidia;o__Bacteroidales;f__Prevotellaceae	0.000491649	0.000472803	0.00025362	0.000202386	0.000135262	0.00013584	0.001343154	0.000292493	0.000222915	0.000241098	5.17E-05	0.000992739	0.000313896	0.000194723	0.000320712	6.55E-05	0.002681578	0.001521141	0.002766846	0.00202193	0.000138634	0.000158613	5.02E-05	0.000217309
k__Bacteria;p__Bacteroidetes;c__Bacteroidia;o__Bacteroidales;f__Rikenellaceae	0.005246597	0.006257497	0.003383918	0.00271872	0.009125219	0.001548576	0.001805551	0.008352291	0.006036531	0.001371963	0.007102037	0.016667987	0.011359103	0.006978329	0.004379494	0.001067655	0.010062512	0.012512766	0.013669163	0.01300969	0.002148823	0.006066075	0.005150646	0.000965818
k__Bacteria;p__Bacteroidetes;c__Bacteroidia;o__Bacteroidales;f__S24-7	0.054573038	0.064060011	0.021335362	0.039539504	0.051185025	0.020790317	0.071531195	0.042606435	0.06622797	0.052519187	0.014437998	0.067221122	0.035447334	0.042408859	0.073043838	0.047283616	0.220816958	0.131587105	0.186586561	0.091573942	0.049876963	0.061281101	0.059020803	0.054423849
k__Bacteria;p__Bacteroidetes;c__Bacteroidia;o__Bacteroidales;f__[Barnesiellaceae]	0.000238801	0.000345876	0.000396064	0.000765694	0.000517954	0.000285264	0.000220189	0.000188495	5.35E-05	6.31E-05	0.000100642	0.000205941	4.25E-05	0.000251329	0.000213808	0.000163625	0.000386851	0.000225888	0.000269872	0.000556727	0.000162895	0.000222059	0.000337159	6.44E-05
k__Bacteria;p__Bacteroidetes;c__Bacteroidia;o__Bacteroidales;f__[Odoribacteraceae]	0.005225526	0.005365835	0.00108744	0.002010369	0.004051254	0.002431537	0.002094549	0.001098473	0.000905034	0.001902952	0.001281141	0.002323432	0.002874108	0.00283254	0.001546542	0.00097357	0.012115457	0.005440542	0.003010517	0.006260644	0.001424462	0.001540311	0.00257891	0.008748702
k__Bacteria;p__Bacteroidetes;c__Bacteroidia;o__Bacteroidales;f__[Paraprevotellaceae]	0.004572336	0.007707637	0.001813558	0.000850022	0.002315945	0.0018678	0.003635873	0.004660383	0.008582218	0.004595214	0.001362742	0.012963696	0.015132392	0.00563791	0.002740302	0.001513534	0.10933365	0.065029377	0.05992737	0.048905906	0.003857484	0.009604912	0.00945122	0.014141187
k__Bacteria;p__Bacteroidetes;c__Flavobacteriia;o__Flavobacteriales;f__Flavobacteriaceae	1.40E-05	0	0	3.37E-06	3.30E-06	6.79E-06	0	0	0	2.87E-06	5.44E-06	5.28E-06	3.27E-06	2.26E-06	3.56E-06	0	0	0	5.24E-06	0	1.04E-05	7.05E-06	1.08E-05	0
k__Bacteria;p__Bacteroidetes;c__Flavobacteriia;o__Flavobacteriales;f__[Weeksellaceae]	7.02E-06	1.59E-05	3.47E-06	2.02E-05	1.32E-05	6.79E-06	5.50E-06	6.50E-06	8.92E-06	1.44E-05	5.44E-06	5.28E-06	3.27E-06	1.58E-05	2.14E-05	1.23E-05	8.79E-06	1.68E-05	1.05E-05	5.06E-06	1.04E-05	1.76E-05	2.15E-05	2.41E-05
k__Bacteria;p__Bacteroidetes;c__Sphingobacteriia;o__Sphingobacteriales;f__Sphingobacteriaceae	0	0	0	6.75E-06	6.60E-06	0	0	0	4.46E-06	0	0	2.64E-06	0	0	0	0	0	0	2.62E-06	0	0	1.06E-05	3.59E-06	0
k__Bacteria;p__Cyanobacteria;c__4C0d-2;o__YS2;f__	0.001496018	0.000558478	0.000799077	0.001440315	0.000544346	0.000903336	0.001125717	0.000890478	0.000352205	0.000223877	5.98E-05	0.000657426	0.001118254	0.00055247	0.000313585	0.0002618	0.004585059	0.006445024	0.010587902	0.008338247	0.000707032	0.000979877	0.001997848	0.003806933
k__Bacteria;p__Cyanobacteria;c__Chloroplast;o__Streptophyta;f__	0	0	0	0	0	0	2.75E-06	0	0	2.87E-06	0	0	0	2.26E-06	0	0	0	0	0	0	0	0	0	0
k__Bacteria;p__Deferribacteres;c__Deferribacteres;o__Deferribacterales;f__Deferribacteraceae	0.002451221	0.00059021	0.004759721	0.002384783	0.000300215	0.006404858	0.00025597	0.000298993	0.000552829	0.000332945	0.000149602	0.002122772	0.002449041	0.001270228	0.0003706	0.000437698	0.000905582	0.000444567	0.000618348	0.003897087	0.011971026	0.012555118	0.00034792	0.000708267
k__Bacteria;p__Firmicutes;Other;Other;Other	4.21E-05	2.22E-05	1.04E-05	1.01E-05	2.97E-05	2.04E-05	1.38E-05	4.55E-05	5.35E-05	5.74E-06	5.17E-05	1.58E-05	9.81E-06	3.17E-05	9.27E-05	2.86E-05	7.91E-05	1.92E-05	1.57E-05	7.59E-06	0.00012477	1.41E-05	1.08E-05	1.61E-05
k__Bacteria;p__Firmicutes;c__AHT28;o__;f__	0	0	0	0	0	0	2.75E-06	0	0	0	0	0	0	0	0	0	0	0	0	0	0	0	0	0
k__Bacteria;p__Firmicutes;c__Bacilli;Other;Other	7.02E-06	3.17E-06	0	0	3.30E-06	0	8.26E-06	0	4.46E-06	2.87E-06	8.16E-06	5.28E-06	1.63E-05	4.53E-06	1.07E-05	4.09E-06	0	0	0	0	0	0	7.17E-06	0
k__Bacteria;p__Firmicutes;c__Bacilli;o__Bacillales;Other	0	0	0	0	3.30E-06	0	0	0	0	2.87E-06	0	0	4.58E-05	0	0	0	0	0	0	0	0	0	0	0
k__Bacteria;p__Firmicutes;c__Bacilli;o__Bacillales;f__	0	0	0	0	0	0	0	0	0	0	0	0	3.27E-06	0	0	0	0	0	0	0	0	0	0	0
k__Bacteria;p__Firmicutes;c__Bacilli;o__Bacillales;f__Bacillaceae	0	0	0	0	0	0	2.75E-06	0	0	2.87E-06	0	0	3.27E-06	0	0	0	0	0	0	0	0	0	0	0
k__Bacteria;p__Firmicutes;c__Bacilli;o__Bacillales;f__Paenibacillaceae	0	3.17E-06	0	0	3.30E-06	0	0	0	0	0	0	0	6.54E-06	0	0	0	0	0	0	0	0	0	0	0
k__Bacteria;p__Firmicutes;c__Bacilli;o__Bacillales;f__Planococcaceae	0	0	0	0	0	0	0	0	0	0	0	0	6.21E-05	0	0	0	0	2.40E-06	0	0	0	0	0	0
k__Bacteria;p__Firmicutes;c__Bacilli;o__Bacillales;f__Sporolactobacillaceae	0	0	0	0	0	0	0	0	0	0	0	0	0	0	3.56E-06	0	0	0	0	0	0	0	0	0
k__Bacteria;p__Firmicutes;c__Bacilli;o__Bacillales;f__Staphylococcaceae	0	2.22E-05	6.95E-06	1.69E-05	3.96E-05	2.04E-05	8.26E-06	1.95E-05	2.67E-05	0.000373128	0.000505928	1.85E-05	0.012238665	0.000183402	1.07E-05	5.32E-05	8.79E-06	7.21E-06	1.83E-05	7.59E-06	3.81E-05	7.05E-06	0.000283357	8.05E-06
k__Bacteria;p__Firmicutes;c__Bacilli;o__Gemellales;f__	0	0	0	0	0	0	0	0	0	2.87E-06	2.72E-06	0	2.29E-05	2.26E-06	0	0	0	0	0	0	0	0	0	0
k__Bacteria;p__Firmicutes;c__Bacilli;o__Lactobacillales;Other	0	0	0	6.75E-06	0	0	0	0	8.92E-06	0	0	0	0	0	0	0	0	0	0	2.53E-06	2.77E-05	0	0	0
k__Bacteria;p__Firmicutes;c__Bacilli;o__Lactobacillales;f__	0	0	0	0	0	0	2.75E-06	0	8.92E-06	0	0	2.64E-06	9.81E-06	4.53E-06	0	0	0	2.40E-06	0	0	0.0001421	0	3.59E-06	0
k__Bacteria;p__Firmicutes;c__Bacilli;o__Lactobacillales;f__Aerococcaceae	0	0	0	0	0	0	0	0	4.46E-06	0	2.72E-06	2.64E-06	0.001569479	0	0	0	4.40E-06	0	2.62E-06	5.06E-06	3.47E-06	0	3.59E-06	0
k__Bacteria;p__Firmicutes;c__Bacilli;o__Lactobacillales;f__Carnobacteriaceae	2.11E-05	1.27E-05	0	6.75E-06	2.31E-05	1.36E-05	1.10E-05	6.50E-06	4.01E-05	2.87E-05	8.70E-05	1.06E-05	3.27E-06	3.17E-05	7.13E-06	8.18E-06	0	4.81E-06	5.24E-06	7.59E-06	1.73E-05	1.76E-05	4.30E-05	8.05E-05
k__Bacteria;p__Firmicutes;c__Bacilli;o__Lactobacillales;f__Enterococcaceae	9.13E-05	5.39E-05	4.86E-05	0.000111312	8.58E-05	6.11E-05	4.68E-05	2.60E-05	0.004083798	0.000309983	0.000133282	0.000546535	0.002308442	0.00010189	0.000124721	0.000245438	6.15E-05	4.33E-05	3.14E-05	4.05E-05	0.035282293	0.000775442	0.000344333	0.001150933
k__Bacteria;p__Firmicutes;c__Bacilli;o__Lactobacillales;f__Lactobacillaceae	0.018057565	0.005943353	0.001066594	0.001072647	0.007020415	0.002961313	0.000946813	0.000877478	0.002220231	0.004104407	0.003889664	0.001248845	0.000980924	0.028214458	0.015761191	0.067102728	0.004866405	0.005539068	0.004317957	0.001315899	0.01328458	0.001966804	0.004031564	0.00456349
k__Bacteria;p__Firmicutes;c__Bacilli;o__Lactobacillales;f__Leuconostocaceae	7.02E-06	0	0	0	0	0	0	0	0	0	2.72E-06	0	0	0	0	0	0	0	0	0	0	0	0	0
k__Bacteria;p__Firmicutes;c__Bacilli;o__Lactobacillales;f__Streptococcaceae	0.020501763	0.009002291	0.013733706	0.003433818	0.010959501	0.016620028	0.015126994	0.011979201	0.020619614	0.009463098	0.025579302	0.015252805	0.023329649	0.01456347	0.006674364	0.011412863	0.002241975	0.006048518	0.002753745	0.002252212	0.052791737	0.013876895	0.022288379	0.04794482
k__Bacteria;p__Firmicutes;c__Bacilli;o__Turicibacterales;f__Turicibacteraceae	0.078263496	0.036110706	0.046075488	0.014578548	0.126496127	0.036507009	0.013104006	0.04718882	0.067632333	0.033946028	0.099164674	0.021552475	0.003014707	0.028223515	0.032274273	0.016947489	0.008427189	0.009021111	0.00833984	0.003621254	0.006273178	0.013626639	0.097370875	0.005730521
k__Bacteria;p__Firmicutes;c__Clostridia;Other;Other	0	0	0	0	0	0	0	0	0	0	0	2.64E-06	0	0	0	0	0	0	0	0	0	0	0	0
k__Bacteria;p__Firmicutes;c__Clostridia;o__;f__	0	3.17E-06	2.43E-05	6.75E-06	3.30E-06	1.36E-05	2.75E-06	0	0	2.87E-06	5.44E-06	0	3.27E-06	0	1.07E-05	4.09E-06	0	0	5.24E-06	5.06E-06	0	0	1.08E-05	0
k__Bacteria;p__Firmicutes;c__Clostridia;o__Clostridiales;Other	0.002746211	0.001773804	0.001646794	0.000748829	0.004664881	0.003199033	0.001114708	0.005576861	0.002015149	0.002115348	0.012240202	0.004264026	0.001746045	0.002323091	0.005630269	0.003489309	0.001411125	0.000708905	0.00065503	0.00101223	0.001306623	0.000884709	0.001305595	0.000925576
k__Bacteria;p__Firmicutes;c__Clostridia;o__Clostridiales;f__	0.204153732	0.190955188	0.336783262	0.234980419	0.083651143	0.200608563	0.274647422	0.12160546	0.21338291	0.210817265	0.086812951	0.169724092	0.233639818	0.149735199	0.131744742	0.20127955	0.127695865	0.169680512	0.238889384	0.357747484	0.179042041	0.338956466	0.079591105	0.240062134
k__Bacteria;p__Firmicutes;c__Clostridia;o__Clostridiales;f__Christensenellaceae	0.002240515	0.00072983	0.00117777	0.001355987	0.002249964	0.003266953	0.000922042	0.000461488	0.001208198	0.001021796	0.00182515	0.001378218	0.005457209	0.003366897	0.00184231	0.002928893	0.001419918	0.000612782	0.001621854	0.000374525	0.002845458	0.00343662	0.002485653	0.004362278
k__Bacteria;p__Firmicutes;c__Clostridia;o__Clostridiales;f__Clostridiaceae	0.183314838	0.088883741	0.089864921	0.036007866	0.329619684	0.185034503	0.032753135	0.200123497	0.150980156	0.090443333	0.29792651	0.175960396	0.026278962	0.129318719	0.157936186	0.140550026	0.064872207	0.085751018	0.038177759	0.041180058	0.143226008	0.074015981	0.179558824	0.028757234
k__Bacteria;p__Firmicutes;c__Clostridia;o__Clostridiales;f__Dehalobacteriaceae	0.001432806	0.001028108	0.001417494	0.00117384	0.000969926	0.001806672	0.001329392	0.001280468	0.001658486	0.00053386	0.001319222	0.000683828	0.002370567	0.002198559	0.000595098	0.001542168	0.001393541	0.001016497	0.00066813	0.002659635	0.001306623	0.002460267	0.000674319	0.002358206
k__Bacteria;p__Firmicutes;c__Clostridia;o__Clostridiales;f__Eubacteriaceae	0	3.17E-06	3.47E-06	1.35E-05	0	6.79E-06	8.26E-06	6.50E-06	8.92E-06	0	1.63E-05	7.92E-06	9.81E-06	2.26E-06	1.43E-05	8.18E-06	0	2.40E-06	2.62E-06	2.53E-06	2.08E-05	1.06E-05	0	8.05E-06
k__Bacteria;p__Firmicutes;c__Clostridia;o__Clostridiales;f__Gracilibacteraceae	0	0	0	0	0	0	0	0	0	2.87E-06	0	0	3.27E-06	2.26E-06	0	0	0	0	0	0	0	0	0	0
k__Bacteria;p__Firmicutes;c__Clostridia;o__Clostridiales;f__Lachnospiraceae	0.044754105	0.066604896	0.087756052	0.135484023	0.103531321	0.112502717	0.108913807	0.114215145	0.055175857	0.084631149	0.091480548	0.035516832	0.09458726	0.085587554	0.039657765	0.05708068	0.038315793	0.062710418	0.071864634	0.197134376	0.16709181	0.105805597	0.071649928	0.17271242
k__Bacteria;p__Firmicutes;c__Clostridia;o__Clostridiales;f__Peptococcaceae	0.006033235	0.003611071	0.00555185	0.004961833	0.008409322	0.005528689	0.003809272	0.003178421	0.001957191	0.000763477	0.015993864	0.003728053	0.006402166	0.005776028	0.001453892	0.002303026	0.002782687	0.003462819	0.006178241	0.005225639	0.005514158	0.003683352	0.003697991	0.003380363
k__Bacteria;p__Firmicutes;c__Clostridia;o__Clostridiales;f__Peptostreptococcaceae	0.00177696	0.00099003	0.00089983	0.000414892	0.003741142	0.002017225	0.000583501	0.003074423	0.001373155	0.001171048	0.006781072	0.002415842	0.000699726	0.001852133	0.003905554	0.002086222	0.0012177	0.000730532	0.00044804	0.000931252	0.000460957	0.000592156	0.0008967	0.000643879
k__Bacteria;p__Firmicutes;c__Clostridia;o__Clostridiales;f__Ruminococcaceae	0.200656	0.308229306	0.313026349	0.425577559	0.143192705	0.328080852	0.344053792	0.306837829	0.245834838	0.414347055	0.203723197	0.302376238	0.333027067	0.245602317	0.296900501	0.257832538	0.135797747	0.12971752	0.216935404	0.114047985	0.22174124	0.243894272	0.268303443	0.180358479
k__Bacteria;p__Firmicutes;c__Clostridia;o__Clostridiales;f__Veillonellaceae	0	0	0	0	3.30E-06	0	0	0	8.92E-06	2.87E-06	0	1.58E-05	6.54E-06	6.79E-06	0	4.09E-06	8.79E-06	1.20E-05	2.62E-06	2.53E-06	5.20E-05	2.82E-05	5.02E-05	0.00016097
k__Bacteria;p__Firmicutes;c__Clostridia;o__Clostridiales;f__[Acidaminobacteraceae]	7.02E-06	0	0	0	0	0	0	0	0	0	0	0	0	0	0	0	0	0	0	0	0	0	0	0
k__Bacteria;p__Firmicutes;c__Clostridia;o__Clostridiales;f__[Mogibacteriaceae]	0.00104651	0.00059973	0.001104811	0.000667874	0.00261616	0.00183384	0.000809195	0.001546961	0.000998658	0.000482196	0.001150579	0.000472607	0.001978197	0.00149665	0.000876612	0.000715861	0.00029893	0.000492629	0.000332755	0.000551665	0.001181853	0.000715522	0.001108321	0.004112775
k__Bacteria;p__Firmicutes;c__Clostridia;o__Clostridiales;f__[Tissierellaceae]	0	0	0	0	0	0	0	0	0	0	0	0	4.90E-05	0	0	0	0	0	0	0	0	0	0	4.83E-05
k__Bacteria;p__Firmicutes;c__Clostridia;o__OPB54;f__	0	3.17E-06	0	3.37E-06	3.30E-06	0	0	0	0	0	0	0	0	0	0	0	0	0	0	0	0	0	0	0
k__Bacteria;p__Firmicutes;c__Clostridia;o__SHA-98;f__	0	0	0	0	0	0	0	0	0	0	0	0	0	0	0	0	0	0	0	0	0	0	0	8.05E-06
k__Bacteria;p__Firmicutes;c__Erysipelotrichi;o__Erysipelotrichales;f__Erysipelotrichaceae	0.028445406	0.023233971	0.004110036	0.004172527	0.010999089	0.004516681	0.003941386	0.004582385	0.017235768	0.00468132	0.007357721	0.004232343	0.011002701	0.013632875	0.034996757	0.033183207	0.017817108	0.022355726	0.005106613	0.003089833	0.021758569	0.006510192	0.014088953	0.011139102
k__Bacteria;p__Fusobacteria;c__Fusobacteriia;o__Fusobacteriales;f__Fusobacteriaceae	0	0	0	0	0	0	0	0	0	0	0	0	0	0	0	0	0	4.81E-06	0	0	0	0	3.59E-06	0
k__Bacteria;p__Lentisphaerae;c__[Lentisphaeria];o__Victivallales;f__Victivallaceae	0.000112377	0.000101542	3.47E-05	2.36E-05	8.25E-05	6.79E-06	1.93E-05	1.30E-05	9.81E-05	1.44E-05	1.63E-05	5.28E-05	2.62E-05	2.04E-05	3.21E-05	1.23E-05	0.000237386	0.00021147	0.000141486	0.000103754	6.93E-06	3.88E-05	8.61E-05	6.44E-05
k__Bacteria;p__Proteobacteria;Other;Other;Other	0	0	0	0	0	0	0	0	0	0	0	2.64E-06	0	0	0	4.09E-06	0	0	0	0	0	0	0	0
k__Bacteria;p__Proteobacteria;c__Alphaproteobacteria;o__;f__	2.81E-05	6.35E-05	0	3.37E-05	1.32E-05	6.79E-06	0.000112847	6.50E-05	4.90E-05	2.87E-06	2.72E-06	0	2.62E-05	0	0.000121158	0	0.002088114	0.00014899	0.000282973	6.58E-05	1.73E-05	3.52E-06	3.59E-06	0.000329988
k__Bacteria;p__Proteobacteria;c__Alphaproteobacteria;o__Caulobacterales;f__Caulobacteraceae	2.11E-05	3.17E-06	2.08E-05	6.75E-06	3.30E-06	0	2.75E-06	0	0	5.74E-06	5.44E-06	5.28E-06	6.54E-06	4.53E-06	3.56E-06	8.18E-06	4.40E-06	7.21E-06	0	1.52E-05	6.93E-06	1.41E-05	7.17E-06	8.05E-06
k__Bacteria;p__Proteobacteria;c__Alphaproteobacteria;o__RF32;f__	0.001081628	0.001040801	0.000246672	0.0010659	0.000577337	0.00071316	0.000715615	0.000825479	0.001801151	0.000588394	0.000437927	0.001930033	0.001242504	0.001564577	0.002066808	0.000503148	0.003688269	0.005962008	0.008544209	0.001295655	0.001219977	0.001053897	0.003310617	0.052009304
k__Bacteria;p__Proteobacteria;c__Alphaproteobacteria;o__Rhizobiales;f__	0	0	0	3.37E-06	0	0	0	0	0	0	0	0	0	0	0	0	0	2.40E-06	0	0	0	0	0	0
k__Bacteria;p__Proteobacteria;c__Alphaproteobacteria;o__Rhizobiales;f__Hyphomicrobiaceae	7.02E-06	0	0	0	0	0	0	0	0	0	0	0	3.27E-06	0	0	0	0	0	2.62E-06	0	3.47E-06	3.52E-06	0	0
k__Bacteria;p__Proteobacteria;c__Alphaproteobacteria;o__Rhizobiales;f__Rhizobiaceae	7.02E-06	0	0	3.37E-06	3.30E-06	0	0	6.50E-06	8.92E-06	0	2.72E-06	0	0	2.26E-06	0	0	0	0	2.62E-06	0	0	3.52E-06	0	0
k__Bacteria;p__Proteobacteria;c__Betaproteobacteria;Other;Other	0	1.27E-05	3.47E-06	1.69E-05	3.30E-06	0	2.75E-06	6.50E-06	4.46E-06	0	0	2.90E-05	3.27E-06	0	0	4.50E-05	0	4.81E-06	2.62E-06	2.53E-06	0	0	7.17E-06	8.05E-06
k__Bacteria;p__Proteobacteria;c__Betaproteobacteria;o__;f__	0	0	0	0	0	0	0	0	0	0	0	0	3.27E-06	0	0	0	0	0	0	2.53E-06	0	0	0	0
k__Bacteria;p__Proteobacteria;c__Betaproteobacteria;o__Burkholderiales;Other	0	3.17E-06	0	0	0	0	0	0	0	0	0	0	0	0	0	0	8.79E-06	0	0	0	0	0	0	0
k__Bacteria;p__Proteobacteria;c__Betaproteobacteria;o__Burkholderiales;f__	0	0	0	0	0	0	0	0	0	0	0	1.06E-05	0	0	0	0	0	0	0	0	0	0	0	0
k__Bacteria;p__Proteobacteria;c__Betaproteobacteria;o__Burkholderiales;f__Alcaligenaceae	0.001552206	8.88E-05	5.91E-05	8.43E-05	0.000597131	0.000217344	7.16E-05	0.001462463	0.000378955	0.000243968	0.002932208	7.13E-05	0.002498087	0.002429509	0.000324275	0.000286344	0.007758992	0.003378711	0.001053288	4.56E-05	0.00145912	0.000835363	0.000340746	0.003734497
k__Bacteria;p__Proteobacteria;c__Betaproteobacteria;o__Burkholderiales;f__Comamonadaceae	1.40E-05	3.17E-06	2.08E-05	3.37E-06	6.60E-06	6.79E-06	2.75E-06	0	1.34E-05	2.87E-06	0	2.64E-06	0	2.26E-06	1.07E-05	0	4.40E-06	4.81E-06	7.86E-06	2.53E-06	6.93E-06	7.05E-06	3.59E-06	0
k__Bacteria;p__Proteobacteria;c__Betaproteobacteria;o__Burkholderiales;f__Oxalobacteraceae	0	0	3.47E-06	0	0	0	0	0	4.46E-06	0	0	0	3.27E-06	0	0	0	0	0	0	0	3.47E-06	3.52E-06	0	8.05E-06
k__Bacteria;p__Proteobacteria;c__Deltaproteobacteria;o__Desulfovibrionales;f__Desulfovibrionaceae	0.004825184	0.002475075	0.004853526	0.004732462	0.010171024	0.005372473	0.003814777	0.005849854	0.004097173	0.003142885	0.003476217	0.002318152	0.016701871	0.003760871	0.00295411	0.005289187	0.00411908	0.004515362	0.005177356	0.004284265	0.002564725	0.004095746	0.004849354	0.012193453
k__Bacteria;p__Proteobacteria;c__Gammaproteobacteria;Other;Other	0	0	0	0	0	0	0	0	0	0	0	2.64E-06	0	0	0	0	0	0	0	0	0	0	0	0
k__Bacteria;p__Proteobacteria;c__Gammaproteobacteria;o__Enterobacteriales;f__Enterobacteriaceae	0.000449508	3.49E-05	3.82E-05	3.04E-05	4.62E-05	4.75E-05	8.81E-05	4.55E-05	3.57E-05	0.00026693	4.62E-05	0.024955776	0.000241961	7.02E-05	0.000156792	0.020252719	0.000211009	0.002198806	6.81E-05	4.56E-05	6.93E-05	0.000172712	0.000161406	3.22E-05
k__Bacteria;p__Proteobacteria;c__Gammaproteobacteria;o__Pasteurellales;f__Pasteurellaceae	4.21E-05	7.30E-05	0	3.37E-06	1.65E-05	6.79E-06	1.38E-05	6.50E-05	1.34E-05	2.30E-05	2.72E-06	2.38E-05	1.31E-05	8.15E-05	1.43E-05	8.18E-06	7.91E-05	0.000139378	1.05E-05	7.59E-06	0.000159429	0	2.51E-05	0.000144873
k__Bacteria;p__Proteobacteria;c__Gammaproteobacteria;o__Pseudomonadales;f__Pseudomonadaceae	7.02E-05	1.27E-05	3.47E-06	4.39E-05	1.98E-05	2.04E-05	1.65E-05	1.30E-05	3.57E-05	8.61E-06	1.63E-05	1.32E-05	1.31E-05	9.06E-06	3.92E-05	1.23E-05	1.32E-05	1.92E-05	1.57E-05	2.78E-05	2.77E-05	3.52E-05	1.08E-05	6.44E-05
k__Bacteria;p__Proteobacteria;c__Gammaproteobacteria;o__Xanthomonadales;f__Xanthomonadaceae	0	0	0	6.75E-06	3.30E-06	0	0	0	0	0	2.72E-06	0	0	2.26E-06	0	0	0	0	0	0	0	0	3.59E-06	0
k__Bacteria;p__TM7;c__TM7-3;o__CW040;f__F16	0.002373962	0.001009069	0.000788654	0.000252983	0.001712216	0.000468648	0.001585362	1.30E-05	8.92E-05	0.000648669	0.001060817	0.000264026	0.000686647	0.000115475	0.000181737	4.91E-05	0.001235284	0.000877119	0.001519669	0.000642766	9.01E-05	0.000246732	0.000900287	0.001142885
k__Bacteria;p__Tenericutes;c__Mollicutes;o__Anaeroplasmatales;f__Anaeroplasmataceae	7.02E-06	6.35E-06	0.000159815	0.000583547	0.000125365	0.000230928	0.003690921	0	4.46E-06	8.61E-06	5.44E-06	7.92E-06	9.81E-06	9.06E-06	0	1.23E-05	1.76E-05	4.81E-06	0.000377297	0.00066048	6.93E-06	3.52E-06	7.17E-06	8.05E-06
k__Bacteria;p__Tenericutes;c__Mollicutes;o__RF39;f__	0.004059616	0.0006505	0.00393285	0.003167343	0.000547645	0.00190176	0.001533067	0.000526487	0.021966019	0.000984484	0.000652811	0.000747195	0.007628321	0.001256643	0.040313442	0.018285125	0.000822058	0.000499838	0.001737139	0.002882326	0.003573285	0.002745771	0.002625538	0.005706375
k__Bacteria;p__Tenericutes;c__RF3;o__ML615J-28;f__	6.32E-05	4.76E-05	3.82E-05	0	1.65E-05	2.04E-05	8.26E-06	5.85E-05	0	0	2.72E-06	1.32E-05	2.29E-05	6.79E-06	7.13E-06	0	9.67E-05	4.81E-05	0.000358956	0.00013159	0	0	7.17E-05	6.44E-05
k__Bacteria;p__Verrucomicrobia;c__Verrucomicrobiae;o__Verrucomicrobiales;f__Verrucomicrobiaceae	0.002858588	0.016490979	0.000319631	0.000364295	0.000257327	0.000196968	0.001155993	0.000142996	0.001132407	0.006036061	0.002268517	0.0149967	0.002066481	0.007852318	0.006909552	0.008467608	0.00241342	0.003765605	0.004441102	0.003368196	0.000138634	9.16E-05	0.02001076	0.002873309
All data sorted by abundance of organisms found in the le.60.1 sample
# Constructed from biom file
#OTU ID	le.60.1	le.60.2	le.60.3	le.60.4	le.60.5	le.60.6	le.60.7	le.60.8	ob.60.10	ob.60.11	ob.60.12	ob.60.13	0b.60.14	ob.60.15	ob.60.16	ob.60.9	le.0.1	le.0.2	le.0.3	le.0.4	ob.0.10	ob.0.11	ob.0.12	ob.0.14
Clostridiales;f__	0.204153732	0.190955188	0.336783262	0.234980419	0.083651143	0.200608563	0.274647422	0.12160546	0.21338291	0.210817265	0.086812951	0.169724092	0.233639818	0.149735199	0.131744742	0.20127955	0.127695865	0.169680512	0.238889384	0.357747484	0.179042041	0.338956466	0.079591105	0.240062134
Ruminococcaceae	0.200656	0.308229306	0.313026349	0.425577559	0.143192705	0.328080852	0.344053792	0.306837829	0.245834838	0.414347055	0.203723197	0.302376238	0.333027067	0.245602317	0.296900501	0.257832538	0.135797747	0.12971752	0.216935404	0.114047985	0.22174124	0.243894272	0.268303443	0.180358479
Clostridiaceae	0.183314838	0.088883741	0.089864921	0.036007866	0.329619684	0.185034503	0.032753135	0.200123497	0.150980156	0.090443333	0.29792651	0.175960396	0.026278962	0.129318719	0.157936186	0.140550026	0.064872207	0.085751018	0.038177759	0.041180058	0.143226008	0.074015981	0.179558824	0.028757234
Turicibacteraceae	0.078263496	0.036110706	0.046075488	0.014578548	0.126496127	0.036507009	0.013104006	0.04718882	0.067632333	0.033946028	0.099164674	0.021552475	0.003014707	0.028223515	0.032274273	0.016947489	0.008427189	0.009021111	0.00833984	0.003621254	0.006273178	0.013626639	0.097370875	0.005730521
Bacteroidaceae	0.071359339	0.091358816	0.034263042	0.056152032	0.062279787	0.03918985	0.086850855	0.094897628	0.048836162	0.035266327	0.089565636	0.078410561	0.115294572	0.184610996	0.081043809	0.058986914	0.129454277	0.199259856	0.07287338	0.059729178	0.052982359	0.07193991	0.126854376	0.114240183
S24-7	0.054573038	0.064060011	0.021335362	0.039539504	0.051185025	0.020790317	0.071531195	0.042606435	0.06622797	0.052519187	0.014437998	0.067221122	0.035447334	0.042408859	0.073043838	0.047283616	0.220816958	0.131587105	0.186586561	0.091573942	0.049876963	0.061281101	0.059020803	0.054423849
Lachnospiraceae	0.044754105	0.066604896	0.087756052	0.135484023	0.103531321	0.112502717	0.108913807	0.114215145	0.055175857	0.084631149	0.091480548	0.035516832	0.09458726	0.085587554	0.039657765	0.05708068	0.038315793	0.062710418	0.071864634	0.197134376	0.16709181	0.105805597	0.071649928	0.17271242
Erysipelotrichaceae	0.028445406	0.023233971	0.004110036	0.004172527	0.010999089	0.004516681	0.003941386	0.004582385	0.017235768	0.00468132	0.007357721	0.004232343	0.011002701	0.013632875	0.034996757	0.033183207	0.017817108	0.022355726	0.005106613	0.003089833	0.021758569	0.006510192	0.014088953	0.011139102
Bifidobacteriaceae	0.027616626	0.042860044	0.00927277	0.011505652	0.002517188	0.000244512	0.00578547	0.000259994	0.036883474	0.022120744	0.002140675	0.013959076	0.000225613	0.007650803	0.020183447	0.025545997	0.014115651	0.026565898	0.005187836	0.004223531	0.003393061	0.004931109	0.002973458	0.000305842
Streptococcaceae	0.020501763	0.009002291	0.013733706	0.003433818	0.010959501	0.016620028	0.015126994	0.011979201	0.020619614	0.009463098	0.025579302	0.015252805	0.023329649	0.01456347	0.006674364	0.011412863	0.002241975	0.006048518	0.002753745	0.002252212	0.052791737	0.013876895	0.022288379	0.04794482
Lactobacillaceae	0.018057565	0.005943353	0.001066594	0.001072647	0.007020415	0.002961313	0.000946813	0.000877478	0.002220231	0.004104407	0.003889664	0.001248845	0.000980924	0.028214458	0.015761191	0.067102728	0.004866405	0.005539068	0.004317957	0.001315899	0.01328458	0.001966804	0.004031564	0.00456349
Unassigned;Other	0.009650367	0.014228507	0.004690236	0.003319133	0.005212526	0.006737666	0.006363466	0.010276243	0.007703934	0.005608399	0.007964291	0.007683168	0.006451212	0.009776906	0.02544668	0.007338594	0.048800324	0.013858483	0.012893607	0.011987337	0.004814057	0.00438125	0.005656385	0.009191369
Peptococcaceae	0.006033235	0.003611071	0.00555185	0.004961833	0.008409322	0.005528689	0.003809272	0.003178421	0.001957191	0.000763477	0.015993864	0.003728053	0.006402166	0.005776028	0.001453892	0.002303026	0.002782687	0.003462819	0.006178241	0.005225639	0.005514158	0.003683352	0.003697991	0.003380363
Rikenellaceae	0.005246597	0.006257497	0.003383918	0.00271872	0.009125219	0.001548576	0.001805551	0.008352291	0.006036531	0.001371963	0.007102037	0.016667987	0.011359103	0.006978329	0.004379494	0.001067655	0.010062512	0.012512766	0.013669163	0.01300969	0.002148823	0.006066075	0.005150646	0.000965818
[Odoribacteraceae]	0.005225526	0.005365835	0.00108744	0.002010369	0.004051254	0.002431537	0.002094549	0.001098473	0.000905034	0.001902952	0.001281141	0.002323432	0.002874108	0.00283254	0.001546542	0.00097357	0.012115457	0.005440542	0.003010517	0.006260644	0.001424462	0.001540311	0.00257891	0.008748702
Desulfovibrionaceae	0.004825184	0.002475075	0.004853526	0.004732462	0.010171024	0.005372473	0.003814777	0.005849854	0.004097173	0.003142885	0.003476217	0.002318152	0.016701871	0.003760871	0.00295411	0.005289187	0.00411908	0.004515362	0.005177356	0.004284265	0.002564725	0.004095746	0.004849354	0.012193453
[Paraprevotellaceae]	0.004572336	0.007707637	0.001813558	0.000850022	0.002315945	0.0018678	0.003635873	0.004660383	0.008582218	0.004595214	0.001362742	0.012963696	0.015132392	0.00563791	0.002740302	0.001513534	0.10933365	0.065029377	0.05992737	0.048905906	0.003857484	0.009604912	0.00945122	0.014141187
RF39;f__	0.004059616	0.0006505	0.00393285	0.003167343	0.000547645	0.00190176	0.001533067	0.000526487	0.021966019	0.000984484	0.000652811	0.000747195	0.007628321	0.001256643	0.040313442	0.018285125	0.000822058	0.000499838	0.001737139	0.002882326	0.003573285	0.002745771	0.002625538	0.005706375
Verrucomicrobiaceae	0.002858588	0.016490979	0.000319631	0.000364295	0.000257327	0.000196968	0.001155993	0.000142996	0.001132407	0.006036061	0.002268517	0.0149967	0.002066481	0.007852318	0.006909552	0.008467608	0.00241342	0.003765605	0.004441102	0.003368196	0.000138634	9.16E-05	0.02001076	0.002873309
Clostridiales;Other	0.002746211	0.001773804	0.001646794	0.000748829	0.004664881	0.003199033	0.001114708	0.005576861	0.002015149	0.002115348	0.012240202	0.004264026	0.001746045	0.002323091	0.005630269	0.003489309	0.001411125	0.000708905	0.00065503	0.00101223	0.001306623	0.000884709	0.001305595	0.000925576
Deferribacteraceae	0.002451221	0.00059021	0.004759721	0.002384783	0.000300215	0.006404858	0.00025597	0.000298993	0.000552829	0.000332945	0.000149602	0.002122772	0.002449041	0.001270228	0.0003706	0.000437698	0.000905582	0.000444567	0.000618348	0.003897087	0.011971026	0.012555118	0.00034792	0.000708267
F16	0.002373962	0.001009069	0.000788654	0.000252983	0.001712216	0.000468648	0.001585362	1.30E-05	8.92E-05	0.000648669	0.001060817	0.000264026	0.000686647	0.000115475	0.000181737	4.91E-05	0.001235284	0.000877119	0.001519669	0.000642766	9.01E-05	0.000246732	0.000900287	0.001142885
Christensenellaceae	0.002240515	0.00072983	0.00117777	0.001355987	0.002249964	0.003266953	0.000922042	0.000461488	0.001208198	0.001021796	0.00182515	0.001378218	0.005457209	0.003366897	0.00184231	0.002928893	0.001419918	0.000612782	0.001621854	0.000374525	0.002845458	0.00343662	0.002485653	0.004362278
Coriobacteriaceae	0.001924455	0.000945605	0.000451652	0.00063077	0.001408702	0.001005216	0.00095507	0.000669483	0.001876942	0.000591264	0.002842447	0.000541254	0.001131333	0.00075625	0.00075189	0.000981752	0.000795681	0.001163084	0.000282973	0.000202446	0.000585728	0.000225583	0.000824964	0.000273648
Peptostreptococcaceae	0.00177696	0.00099003	0.00089983	0.000414892	0.003741142	0.002017225	0.000583501	0.003074423	0.001373155	0.001171048	0.006781072	0.002415842	0.000699726	0.001852133	0.003905554	0.002086222	0.0012177	0.000730532	0.00044804	0.000931252	0.000460957	0.000592156	0.0008967	0.000643879
Alcaligenaceae	0.001552206	8.88E-05	5.91E-05	8.43E-05	0.000597131	0.000217344	7.16E-05	0.001462463	0.000378955	0.000243968	0.002932208	7.13E-05	0.002498087	0.002429509	0.000324275	0.000286344	0.007758992	0.003378711	0.001053288	4.56E-05	0.00145912	0.000835363	0.000340746	0.003734497
Bacteroidales;f__	0.001531135	0.002211701	0.001136079	0.001423449	0.002190581	0.002995273	0.000889014	0.00081248	0.00347747	0.001251414	0.001466104	0.0085967	0.005767835	0.002880089	0.00378796	0.001640343	0.011236251	0.010931549	0.005297881	0.002039644	0.000211416	0.00121251	0.001649928	0.001585551
YS2;f__	0.001496018	0.000558478	0.000799077	0.001440315	0.000544346	0.000903336	0.001125717	0.000890478	0.000352205	0.000223877	5.98E-05	0.000657426	0.001118254	0.00055247	0.000313585	0.0002618	0.004585059	0.006445024	0.010587902	0.008338247	0.000707032	0.000979877	0.001997848	0.003806933
Dehalobacteriaceae	0.001432806	0.001028108	0.001417494	0.00117384	0.000969926	0.001806672	0.001329392	0.001280468	0.001658486	0.00053386	0.001319222	0.000683828	0.002370567	0.002198559	0.000595098	0.001542168	0.001393541	0.001016497	0.00066813	0.002659635	0.001306623	0.002460267	0.000674319	0.002358206
Porphyromonadaceae	0.001208052	0.001688128	0.00108744	0.001298644	0.005097059	0.000489024	0.000941309	0.001975951	0.001355322	0.001443718	0.003582299	0.001660726	0.006140586	0.003482372	0.001097546	0.001141286	0.002101302	0.004421642	0.005117093	0.002163642	0.001219977	0.003644579	0.001581779	0.002084557
Micrococcaceae	0.001158887	0.001351772	0.000385642	0.000475607	0.000557542	0.001073136	0.00116425	0.000922977	0.000588495	0.001194009	0.000864974	0.001077228	0.004096994	0.001211358	0.000712692	0.000499057	0.000808869	0.000795415	0.000736254	0.000232813	0.003569819	0.000581582	0.001212339	0.002277721
RF32;f__	0.001081628	0.001040801	0.000246672	0.0010659	0.000577337	0.00071316	0.000715615	0.000825479	0.001801151	0.000588394	0.000437927	0.001930033	0.001242504	0.001564577	0.002066808	0.000503148	0.003688269	0.005962008	0.008544209	0.001295655	0.001219977	0.001053897	0.003310617	0.052009304
[Mogibacteriaceae]	0.00104651	0.00059973	0.001104811	0.000667874	0.00261616	0.00183384	0.000809195	0.001546961	0.000998658	0.000482196	0.001150579	0.000472607	0.001978197	0.00149665	0.000876612	0.000715861	0.00029893	0.000492629	0.000332755	0.000551665	0.001181853	0.000715522	0.001108321	0.004112775
Prevotellaceae	0.000491649	0.000472803	0.00025362	0.000202386	0.000135262	0.00013584	0.001343154	0.000292493	0.000222915	0.000241098	5.17E-05	0.000992739	0.000313896	0.000194723	0.000320712	6.55E-05	0.002681578	0.001521141	0.002766846	0.00202193	0.000138634	0.000158613	5.02E-05	0.000217309
Enterobacteriaceae	0.000449508	3.49E-05	3.82E-05	3.04E-05	4.62E-05	4.75E-05	8.81E-05	4.55E-05	3.57E-05	0.00026693	4.62E-05	0.024955776	0.000241961	7.02E-05	0.000156792	0.020252719	0.000211009	0.002198806	6.81E-05	4.56E-05	6.93E-05	0.000172712	0.000161406	3.22E-05
[Barnesiellaceae]	0.000238801	0.000345876	0.000396064	0.000765694	0.000517954	0.000285264	0.000220189	0.000188495	5.35E-05	6.31E-05	0.000100642	0.000205941	4.25E-05	0.000251329	0.000213808	0.000163625	0.000386851	0.000225888	0.000269872	0.000556727	0.000162895	0.000222059	0.000337159	6.44E-05
Victivallaceae	0.000112377	0.000101542	3.47E-05	2.36E-05	8.25E-05	6.79E-06	1.93E-05	1.30E-05	9.81E-05	1.44E-05	1.63E-05	5.28E-05	2.62E-05	2.04E-05	3.21E-05	1.23E-05	0.000237386	0.00021147	0.000141486	0.000103754	6.93E-06	3.88E-05	8.61E-05	6.44E-05
Enterococcaceae	9.13E-05	5.39E-05	4.86E-05	0.000111312	8.58E-05	6.11E-05	4.68E-05	2.60E-05	0.004083798	0.000309983	0.000133282	0.000546535	0.002308442	0.00010189	0.000124721	0.000245438	6.15E-05	4.33E-05	3.14E-05	4.05E-05	0.035282293	0.000775442	0.000344333	0.001150933
Pseudomonadaceae	7.02E-05	1.27E-05	3.47E-06	4.39E-05	1.98E-05	2.04E-05	1.65E-05	1.30E-05	3.57E-05	8.61E-06	1.63E-05	1.32E-05	1.31E-05	9.06E-06	3.92E-05	1.23E-05	1.32E-05	1.92E-05	1.57E-05	2.78E-05	2.77E-05	3.52E-05	1.08E-05	6.44E-05
ML615J-28;f__	6.32E-05	4.76E-05	3.82E-05	0	1.65E-05	2.04E-05	8.26E-06	5.85E-05	0	0	2.72E-06	1.32E-05	2.29E-05	6.79E-06	7.13E-06	0	9.67E-05	4.81E-05	0.000358956	0.00013159	0	0	7.17E-05	6.44E-05
Bacteria;Other	4.21E-05	1.27E-05	4.17E-05	1.69E-05	9.90E-06	2.72E-05	1.65E-05	3.25E-05	4.46E-05	8.61E-06	8.16E-06	5.28E-06	3.60E-05	1.13E-05	0.000317148	3.27E-05	1.76E-05	1.44E-05	2.62E-06	1.77E-05	1.39E-05	3.52E-06	3.59E-06	1.61E-05
Firmicutes;Other	4.21E-05	2.22E-05	1.04E-05	1.01E-05	2.97E-05	2.04E-05	1.38E-05	4.55E-05	5.35E-05	5.74E-06	5.17E-05	1.58E-05	9.81E-06	3.17E-05	9.27E-05	2.86E-05	7.91E-05	1.92E-05	1.57E-05	7.59E-06	0.00012477	1.41E-05	1.08E-05	1.61E-05
Pasteurellaceae	4.21E-05	7.30E-05	0	3.37E-06	1.65E-05	6.79E-06	1.38E-05	6.50E-05	1.34E-05	2.30E-05	2.72E-06	2.38E-05	1.31E-05	8.15E-05	1.43E-05	8.18E-06	7.91E-05	0.000139378	1.05E-05	7.59E-06	0.000159429	0	2.51E-05	0.000144873
Alphaproteobacteria;o__;f__	2.81E-05	6.35E-05	0	3.37E-05	1.32E-05	6.79E-06	0.000112847	6.50E-05	4.90E-05	2.87E-06	2.72E-06	0	2.62E-05	0	0.000121158	0	0.002088114	0.00014899	0.000282973	6.58E-05	1.73E-05	3.52E-06	3.59E-06	0.000329988
Carnobacteriaceae	2.11E-05	1.27E-05	0	6.75E-06	2.31E-05	1.36E-05	1.10E-05	6.50E-06	4.01E-05	2.87E-05	8.70E-05	1.06E-05	3.27E-06	3.17E-05	7.13E-06	8.18E-06	0	4.81E-06	5.24E-06	7.59E-06	1.73E-05	1.76E-05	4.30E-05	8.05E-05
Caulobacteraceae	2.11E-05	3.17E-06	2.08E-05	6.75E-06	3.30E-06	0	2.75E-06	0	0	5.74E-06	5.44E-06	5.28E-06	6.54E-06	4.53E-06	3.56E-06	8.18E-06	4.40E-06	7.21E-06	0	1.52E-05	6.93E-06	1.41E-05	7.17E-06	8.05E-06
Bacteroidales;Other	1.40E-05	1.59E-05	3.47E-06	3.37E-06	3.30E-06	6.79E-06	1.38E-05	2.60E-05	8.92E-06	2.87E-06	1.09E-05	1.58E-05	9.81E-06	1.58E-05	3.56E-05	4.09E-06	0.00025497	3.12E-05	3.14E-05	2.53E-05	1.39E-05	3.52E-06	2.51E-05	0
Flavobacteriaceae	1.40E-05	0	0	3.37E-06	3.30E-06	6.79E-06	0	0	0	2.87E-06	5.44E-06	5.28E-06	3.27E-06	2.26E-06	3.56E-06	0	0	0	5.24E-06	0	1.04E-05	7.05E-06	1.08E-05	0
Comamonadaceae	1.40E-05	3.17E-06	2.08E-05	3.37E-06	6.60E-06	6.79E-06	2.75E-06	0	1.34E-05	2.87E-06	0	2.64E-06	0	2.26E-06	1.07E-05	0	4.40E-06	4.81E-06	7.86E-06	2.53E-06	6.93E-06	7.05E-06	3.59E-06	0
Corynebacteriaceae	7.02E-06	6.35E-06	3.47E-06	0	0	6.79E-06	2.75E-06	0	4.46E-06	2.87E-06	5.44E-06	0	3.27E-06	6.79E-06	7.13E-06	4.09E-06	0	0	0	0	0	0	1.08E-05	0
[Weeksellaceae]	7.02E-06	1.59E-05	3.47E-06	2.02E-05	1.32E-05	6.79E-06	5.50E-06	6.50E-06	8.92E-06	1.44E-05	5.44E-06	5.28E-06	3.27E-06	1.58E-05	2.14E-05	1.23E-05	8.79E-06	1.68E-05	1.05E-05	5.06E-06	1.04E-05	1.76E-05	2.15E-05	2.41E-05
Bacilli;Other	7.02E-06	3.17E-06	0	0	3.30E-06	0	8.26E-06	0	4.46E-06	2.87E-06	8.16E-06	5.28E-06	1.63E-05	4.53E-06	1.07E-05	4.09E-06	0	0	0	0	0	0	7.17E-06	0
Leuconostocaceae	7.02E-06	0	0	0	0	0	0	0	0	0	2.72E-06	0	0	0	0	0	0	0	0	0	0	0	0	0
[Acidaminobacteraceae]	7.02E-06	0	0	0	0	0	0	0	0	0	0	0	0	0	0	0	0	0	0	0	0	0	0	0
Hyphomicrobiaceae	7.02E-06	0	0	0	0	0	0	0	0	0	0	0	3.27E-06	0	0	0	0	0	2.62E-06	0	3.47E-06	3.52E-06	0	0
Rhizobiaceae	7.02E-06	0	0	3.37E-06	3.30E-06	0	0	6.50E-06	8.92E-06	0	2.72E-06	0	0	2.26E-06	0	0	0	0	2.62E-06	0	0	3.52E-06	0	0
Anaeroplasmataceae	7.02E-06	6.35E-06	0.000159815	0.000583547	0.000125365	0.000230928	0.003690921	0	4.46E-06	8.61E-06	5.44E-06	7.92E-06	9.81E-06	9.06E-06	0	1.23E-05	1.76E-05	4.81E-06	0.000377297	0.00066048	6.93E-06	3.52E-06	7.17E-06	8.05E-06
Actinomycetales;Other	0	3.17E-06	0	0	0	0	0	0	0	0	0	0	3.27E-06	0	0	0	0	0	2.62E-06	0	0	0	0	0
Actinomycetaceae	0	0	0	0	0	0	0	0	0	2.87E-06	0	0	0	0	0	0	0	0	0	0	0	0	0	0
Cellulomonadaceae	0	3.17E-06	0	0	0	6.79E-06	0	0	0	0	0	0	9.81E-06	0	0	0	0	0	0	0	0	0	0	0
Microbacteriaceae	0	0	0	0	0	0	0	6.50E-06	0	0	0	0	3.27E-06	0	0	0	0	0	2.62E-06	0	0	0	0	0
Micromonosporaceae	0	0	0	0	3.30E-06	0	0	0	0	0	0	0	0	0	0	0	0	0	0	0	0	0	0	0
Mycobacteriaceae	0	0	0	0	0	0	0	0	0	0	0	0	0	0	3.56E-06	0	0	0	0	0	0	0	0	0
Sphingobacteriaceae	0	0	0	6.75E-06	6.60E-06	0	0	0	4.46E-06	0	0	2.64E-06	0	0	0	0	0	0	2.62E-06	0	0	1.06E-05	3.59E-06	0
Streptophyta;f__	0	0	0	0	0	0	2.75E-06	0	0	2.87E-06	0	0	0	2.26E-06	0	0	0	0	0	0	0	0	0	0
AHT28;o__;f__	0	0	0	0	0	0	2.75E-06	0	0	0	0	0	0	0	0	0	0	0	0	0	0	0	0	0
Bacillales;Other	0	0	0	0	3.30E-06	0	0	0	0	2.87E-06	0	0	4.58E-05	0	0	0	0	0	0	0	0	0	0	0
Bacillales;f__	0	0	0	0	0	0	0	0	0	0	0	0	3.27E-06	0	0	0	0	0	0	0	0	0	0	0
Bacillaceae	0	0	0	0	0	0	2.75E-06	0	0	2.87E-06	0	0	3.27E-06	0	0	0	0	0	0	0	0	0	0	0
Paenibacillaceae	0	3.17E-06	0	0	3.30E-06	0	0	0	0	0	0	0	6.54E-06	0	0	0	0	0	0	0	0	0	0	0
Planococcaceae	0	0	0	0	0	0	0	0	0	0	0	0	6.21E-05	0	0	0	0	2.40E-06	0	0	0	0	0	0
Sporolactobacillaceae	0	0	0	0	0	0	0	0	0	0	0	0	0	0	3.56E-06	0	0	0	0	0	0	0	0	0
Staphylococcaceae	0	2.22E-05	6.95E-06	1.69E-05	3.96E-05	2.04E-05	8.26E-06	1.95E-05	2.67E-05	0.000373128	0.000505928	1.85E-05	0.012238665	0.000183402	1.07E-05	5.32E-05	8.79E-06	7.21E-06	1.83E-05	7.59E-06	3.81E-05	7.05E-06	0.000283357	8.05E-06
Gemellales;f__	0	0	0	0	0	0	0	0	0	2.87E-06	2.72E-06	0	2.29E-05	2.26E-06	0	0	0	0	0	0	0	0	0	0
Lactobacillales;Other	0	0	0	6.75E-06	0	0	0	0	8.92E-06	0	0	0	0	0	0	0	0	0	0	2.53E-06	2.77E-05	0	0	0
Lactobacillales;f__	0	0	0	0	0	0	2.75E-06	0	8.92E-06	0	0	2.64E-06	9.81E-06	4.53E-06	0	0	0	2.40E-06	0	0	0.0001421	0	3.59E-06	0
Aerococcaceae	0	0	0	0	0	0	0	0	4.46E-06	0	2.72E-06	2.64E-06	0.001569479	0	0	0	4.40E-06	0	2.62E-06	5.06E-06	3.47E-06	0	3.59E-06	0
Clostridia;Other	0	0	0	0	0	0	0	0	0	0	0	2.64E-06	0	0	0	0	0	0	0	0	0	0	0	0
Clostridia;o__;f__	0	3.17E-06	2.43E-05	6.75E-06	3.30E-06	1.36E-05	2.75E-06	0	0	2.87E-06	5.44E-06	0	3.27E-06	0	1.07E-05	4.09E-06	0	0	5.24E-06	5.06E-06	0	0	1.08E-05	0
Eubacteriaceae	0	3.17E-06	3.47E-06	1.35E-05	0	6.79E-06	8.26E-06	6.50E-06	8.92E-06	0	1.63E-05	7.92E-06	9.81E-06	2.26E-06	1.43E-05	8.18E-06	0	2.40E-06	2.62E-06	2.53E-06	2.08E-05	1.06E-05	0	8.05E-06
Gracilibacteraceae	0	0	0	0	0	0	0	0	0	2.87E-06	0	0	3.27E-06	2.26E-06	0	0	0	0	0	0	0	0	0	0
Veillonellaceae	0	0	0	0	3.30E-06	0	0	0	8.92E-06	2.87E-06	0	1.58E-05	6.54E-06	6.79E-06	0	4.09E-06	8.79E-06	1.20E-05	2.62E-06	2.53E-06	5.20E-05	2.82E-05	5.02E-05	0.00016097
[Tissierellaceae]	0	0	0	0	0	0	0	0	0	0	0	0	4.90E-05	0	0	0	0	0	0	0	0	0	0	4.83E-05
OPB54;f__	0	3.17E-06	0	3.37E-06	3.30E-06	0	0	0	0	0	0	0	0	0	0	0	0	0	0	0	0	0	0	0
SHA-98;f__	0	0	0	0	0	0	0	0	0	0	0	0	0	0	0	0	0	0	0	0	0	0	0	8.05E-06
Fusobacteriaceae	0	0	0	0	0	0	0	0	0	0	0	0	0	0	0	0	0	4.81E-06	0	0	0	0	3.59E-06	0
Proteobacteria;Other	0	0	0	0	0	0	0	0	0	0	0	2.64E-06	0	0	0	4.09E-06	0	0	0	0	0	0	0	0
Rhizobiales;f__	0	0	0	3.37E-06	0	0	0	0	0	0	0	0	0	0	0	0	0	2.40E-06	0	0	0	0	0	0
Betaproteobacteria;Other	0	1.27E-05	3.47E-06	1.69E-05	3.30E-06	0	2.75E-06	6.50E-06	4.46E-06	0	0	2.90E-05	3.27E-06	0	0	4.50E-05	0	4.81E-06	2.62E-06	2.53E-06	0	0	7.17E-06	8.05E-06
Betaproteobacteria;o__;f__	0	0	0	0	0	0	0	0	0	0	0	0	3.27E-06	0	0	0	0	0	0	2.53E-06	0	0	0	0
Burkholderiales;Other	0	3.17E-06	0	0	0	0	0	0	0	0	0	0	0	0	0	0	8.79E-06	0	0	0	0	0	0	0
Burkholderiales;f__	0	0	0	0	0	0	0	0	0	0	0	1.06E-05	0	0	0	0	0	0	0	0	0	0	0	0
Oxalobacteraceae	0	0	3.47E-06	0	0	0	0	0	4.46E-06	0	0	0	3.27E-06	0	0	0	0	0	0	0	3.47E-06	3.52E-06	0	8.05E-06
Gammaproteobacteria;Other	0	0	0	0	0	0	0	0	0	0	0	2.64E-06	0	0	0	0	0	0	0	0	0	0	0	0
Xanthomonadaceae	0	0	0	6.75E-06	3.30E-06	0	0	0	0	0	2.72E-06	0	0	2.26E-06	0	0	0	0	0	0	0	0	3.59E-06	0
Genus
# Constructed from biom file
#OTU ID	le.60.1	le.60.2	le.60.3	le.60.4	le.60.5	le.60.6	le.60.7	le.60.8	ob.60.10	ob.60.11	ob.60.12	ob.60.13	0b.60.14	ob.60.15	ob.60.16	ob.60.9	le.0.1	le.0.2	le.0.3	le.0.4	ob.0.10	ob.0.11	ob.0.12	ob.0.14
Unassigned;Other;Other;Other;Other;Other	0.009650367	0.014228507	0.004690236	0.003319133	0.005212526	0.006737666	0.006363466	0.010276243	0.007703934	0.005608399	0.007964291	0.007683168	0.006451212	0.009776906	0.02544668	0.007338594	0.048800324	0.013858483	0.012893607	0.011987337	0.004814057	0.00438125	0.005656385	0.009191369
k__Bacteria;Other;Other;Other;Other;Other	4.21E-05	1.27E-05	4.17E-05	1.69E-05	9.90E-06	2.72E-05	1.65E-05	3.25E-05	4.46E-05	8.61E-06	8.16E-06	5.28E-06	3.60E-05	1.13E-05	0.000317148	3.27E-05	1.76E-05	1.44E-05	2.62E-06	1.77E-05	1.39E-05	3.52E-06	3.59E-06	1.61E-05
k__Bacteria;p__Actinobacteria;c__Actinobacteria;o__Actinomycetales;Other;Other	0	3.17E-06	0	0	0	0	0	0	0	0	0	0	3.27E-06	0	0	0	0	0	2.62E-06	0	0	0	0	0
k__Bacteria;p__Actinobacteria;c__Actinobacteria;o__Actinomycetales;f__Actinomycetaceae;g__Actinomyces	0	0	0	0	0	0	0	0	0	2.87E-06	0	0	0	0	0	0	0	0	0	0	0	0	0	0
k__Bacteria;p__Actinobacteria;c__Actinobacteria;o__Actinomycetales;f__Cellulomonadaceae;g__Cellulomonas	0	3.17E-06	0	0	0	0	0	0	0	0	0	0	6.54E-06	0	0	0	0	0	0	0	0	0	0	0
k__Bacteria;p__Actinobacteria;c__Actinobacteria;o__Actinomycetales;f__Cellulomonadaceae;g__Demequina	0	0	0	0	0	6.79E-06	0	0	0	0	0	0	3.27E-06	0	0	0	0	0	0	0	0	0	0	0
k__Bacteria;p__Actinobacteria;c__Actinobacteria;o__Actinomycetales;f__Corynebacteriaceae;g__Corynebacterium	7.02E-06	6.35E-06	3.47E-06	0	0	6.79E-06	2.75E-06	0	4.46E-06	2.87E-06	5.44E-06	0	3.27E-06	6.79E-06	7.13E-06	4.09E-06	0	0	0	0	0	0	1.08E-05	0
k__Bacteria;p__Actinobacteria;c__Actinobacteria;o__Actinomycetales;f__Microbacteriaceae;g__Cryocola	0	0	0	0	0	0	0	0	0	0	0	0	0	0	0	0	0	0	2.62E-06	0	0	0	0	0
k__Bacteria;p__Actinobacteria;c__Actinobacteria;o__Actinomycetales;f__Microbacteriaceae;g__Microbacterium	0	0	0	0	0	0	0	0	0	0	0	0	3.27E-06	0	0	0	0	0	0	0	0	0	0	0
k__Bacteria;p__Actinobacteria;c__Actinobacteria;o__Actinomycetales;f__Microbacteriaceae;g__Yonghaparkia	0	0	0	0	0	0	0	6.50E-06	0	0	0	0	0	0	0	0	0	0	0	0	0	0	0	0
k__Bacteria;p__Actinobacteria;c__Actinobacteria;o__Actinomycetales;f__Micrococcaceae;Other	0	3.17E-06	0	0	3.30E-06	0	0	0	4.46E-06	2.87E-06	2.72E-06	2.64E-06	6.54E-06	2.26E-06	0	8.18E-06	4.40E-06	2.40E-06	2.62E-06	0	0	0	0	0
k__Bacteria;p__Actinobacteria;c__Actinobacteria;o__Actinomycetales;f__Micrococcaceae;g__	7.02E-06	3.17E-06	3.47E-06	0	0	6.79E-06	0	0	4.46E-06	5.74E-06	2.72E-06	0	1.31E-05	2.26E-06	3.56E-06	0	0	0	2.62E-06	0	1.39E-05	0	0	8.05E-06
k__Bacteria;p__Actinobacteria;c__Actinobacteria;o__Actinomycetales;f__Micrococcaceae;g__Arthrobacter	0	3.17E-06	0	0	0	6.79E-06	0	0	0	0	2.72E-06	2.64E-06	3.27E-06	4.53E-06	0	0	0	0	2.62E-06	2.53E-06	1.73E-05	0	0	0
k__Bacteria;p__Actinobacteria;c__Actinobacteria;o__Actinomycetales;f__Micrococcaceae;g__Rothia	0.001151863	0.001342252	0.000382167	0.000475607	0.000554243	0.001059552	0.00116425	0.000922977	0.000579578	0.001185399	0.000856814	0.001071947	0.004074106	0.001202301	0.000709129	0.000490876	0.000804473	0.000793012	0.000728393	0.000230282	0.003538627	0.000581582	0.001212339	0.002269673
k__Bacteria;p__Actinobacteria;c__Actinobacteria;o__Actinomycetales;f__Micromonosporaceae;g__	0	0	0	0	3.30E-06	0	0	0	0	0	0	0	0	0	0	0	0	0	0	0	0	0	0	0
k__Bacteria;p__Actinobacteria;c__Actinobacteria;o__Actinomycetales;f__Mycobacteriaceae;g__Mycobacterium	0	0	0	0	0	0	0	0	0	0	0	0	0	0	3.56E-06	0	0	0	0	0	0	0	0	0
k__Bacteria;p__Actinobacteria;c__Actinobacteria;o__Bifidobacteriales;f__Bifidobacteriaceae;g__Bifidobacterium	0.027616626	0.042860044	0.00927277	0.011505652	0.002517188	0.000244512	0.00578547	0.000259994	0.036883474	0.022120744	0.002140675	0.013959076	0.000225613	0.007650803	0.020183447	0.025545997	0.014115651	0.026565898	0.005187836	0.004223531	0.003393061	0.004931109	0.002973458	0.000305842
k__Bacteria;p__Actinobacteria;c__Coriobacteriia;o__Coriobacteriales;f__Coriobacteriaceae;Other	0	3.17E-06	0	0	0	0	0	0	0	0	0	0	0	2.26E-06	0	0	0	0	0	0	0	0	0	0
k__Bacteria;p__Actinobacteria;c__Coriobacteriia;o__Coriobacteriales;f__Coriobacteriaceae;g__	0.000737473	4.44E-05	4.17E-05	0.000101193	4.29E-05	5.43E-05	9.08E-05	6.50E-05	0.001127949	4.31E-05	0.001441624	2.90E-05	2.29E-05	2.49E-05	0.00027795	0.000167716	0.00036487	0.000516659	4.98E-05	3.04E-05	6.59E-05	4.23E-05	0.000118364	3.22E-05
k__Bacteria;p__Actinobacteria;c__Coriobacteriia;o__Coriobacteriales;f__Coriobacteriaceae;g__Adlercreutzia	0.001186981	0.000898008	0.000409961	0.000529577	0.001365814	0.00095088	0.000864242	0.000604485	0.000748994	0.000548211	0.001400823	0.000512211	0.001108444	0.000729079	0.00047394	0.000814036	0.000430811	0.000646425	0.000233191	0.000172079	0.000519877	0.000183286	0.0007066	0.000241455
k__Bacteria;p__Bacteroidetes;c__Bacteroidia;o__Bacteroidales;Other;Other	1.40E-05	1.59E-05	3.47E-06	3.37E-06	3.30E-06	6.79E-06	1.38E-05	2.60E-05	8.92E-06	2.87E-06	1.09E-05	1.58E-05	9.81E-06	1.58E-05	3.56E-05	4.09E-06	0.00025497	3.12E-05	3.14E-05	2.53E-05	1.39E-05	3.52E-06	2.51E-05	0
k__Bacteria;p__Bacteroidetes;c__Bacteroidia;o__Bacteroidales;f__;g__	0.001531135	0.002211701	0.001136079	0.001423449	0.002190581	0.002995273	0.000889014	0.00081248	0.00347747	0.001251414	0.001466104	0.0085967	0.005767835	0.002880089	0.00378796	0.001640343	0.011236251	0.010931549	0.005297881	0.002039644	0.000211416	0.00121251	0.001649928	0.001585551
k__Bacteria;p__Bacteroidetes;c__Bacteroidia;o__Bacteroidales;f__Bacteroidaceae;g__Bacteroides	0.071359339	0.091358816	0.034263042	0.056152032	0.062279787	0.03918985	0.086850855	0.094897628	0.048836162	0.035266327	0.089565636	0.078410561	0.115294572	0.184610996	0.081043809	0.058986914	0.129454277	0.199259856	0.07287338	0.059729178	0.052982359	0.07193991	0.126854376	0.114240183
k__Bacteria;p__Bacteroidetes;c__Bacteroidia;o__Bacteroidales;f__Porphyromonadaceae;g__Parabacteroides	0.001208052	0.001688128	0.00108744	0.001298644	0.005097059	0.000489024	0.000941309	0.001975951	0.001355322	0.001443718	0.003582299	0.001660726	0.006140586	0.003482372	0.001097546	0.001141286	0.002101302	0.004421642	0.005117093	0.002163642	0.001219977	0.003644579	0.001581779	0.002084557
k__Bacteria;p__Bacteroidetes;c__Bacteroidia;o__Bacteroidales;f__Prevotellaceae;g__	1.40E-05	0	0	3.37E-06	0	6.79E-06	1.65E-05	1.30E-05	8.92E-06	2.30E-05	1.63E-05	2.64E-06	3.92E-05	2.26E-05	2.14E-05	4.09E-06	0.000931958	0	0	1.52E-05	6.93E-06	0	1.08E-05	0
k__Bacteria;p__Bacteroidetes;c__Bacteroidia;o__Bacteroidales;f__Prevotellaceae;g__Prevotella	0.000477602	0.000472803	0.00025362	0.000199013	0.000135262	0.000129048	0.00132664	0.000279493	0.000213998	0.000218136	3.54E-05	0.000990099	0.000274659	0.000172081	0.000299331	6.14E-05	0.00174962	0.001521141	0.002766846	0.002006747	0.000131702	0.000158613	3.95E-05	0.000217309
k__Bacteria;p__Bacteroidetes;c__Bacteroidia;o__Bacteroidales;f__Rikenellaceae;g__	0.005246597	0.005099289	0.003335279	0.00271872	0.009125219	0.001548576	0.001802799	0.008352291	0.006036531	0.001371963	0.007102037	0.016667987	0.011359103	0.006978329	0.004379494	0.001063564	0.010022947	0.01176301	0.013645582	0.013004628	0.002148823	0.00606255	0.005150646	0.000965818
k__Bacteria;p__Bacteroidetes;c__Bacteroidia;o__Bacteroidales;f__Rikenellaceae;g__AF12	0	0.001158208	4.86E-05	0	0	0	2.75E-06	0	0	0	0	0	0	0	0	4.09E-06	3.96E-05	0.000749757	2.10E-05	5.06E-06	0	3.52E-06	0	0
k__Bacteria;p__Bacteroidetes;c__Bacteroidia;o__Bacteroidales;f__Rikenellaceae;g__Alistipes	0	0	0	0	0	0	0	0	0	0	0	0	0	0	0	0	0	0	2.62E-06	0	0	0	0	0
k__Bacteria;p__Bacteroidetes;c__Bacteroidia;o__Bacteroidales;f__S24-7;g__	0.054573038	0.064060011	0.021335362	0.039539504	0.051185025	0.020790317	0.071531195	0.042606435	0.06622797	0.052519187	0.014437998	0.067221122	0.035447334	0.042408859	0.073043838	0.047283616	0.220816958	0.131587105	0.186586561	0.091573942	0.049876963	0.061281101	0.059020803	0.054423849
k__Bacteria;p__Bacteroidetes;c__Bacteroidia;o__Bacteroidales;f__[Barnesiellaceae];g__	0.000238801	0.000345876	0.000396064	0.000765694	0.000517954	0.000285264	0.000220189	0.000188495	5.35E-05	6.31E-05	0.000100642	0.000205941	4.25E-05	0.000251329	0.000213808	0.000163625	0.000386851	0.000225888	0.000269872	0.000556727	0.000162895	0.000222059	0.000337159	6.44E-05
k__Bacteria;p__Bacteroidetes;c__Bacteroidia;o__Bacteroidales;f__[Odoribacteraceae];g__Butyricimonas	0.001706724	0.001443794	0.000642736	0.001116497	0.001916758	0.001161432	0.001351411	0.001085473	0.000414621	0.001179658	0.00063105	0.001159076	0.001314439	0.000636246	0.0007412	0.000482695	0.007169924	0.00377762	0.002963355	0.002280049	0.000911517	0.001230134	0.002248924	0.007823127
k__Bacteria;p__Bacteroidetes;c__Bacteroidia;o__Bacteroidales;f__[Odoribacteraceae];g__Odoribacter	0.003518802	0.003922041	0.000444704	0.000893872	0.002134496	0.001270104	0.000743138	1.30E-05	0.000490412	0.000723294	0.000650091	0.001164356	0.00155967	0.002196294	0.000805342	0.000490876	0.004945533	0.001662922	4.72E-05	0.003980596	0.000512945	0.000310177	0.000329986	0.000925576
k__Bacteria;p__Bacteroidetes;c__Bacteroidia;o__Bacteroidales;f__[Paraprevotellaceae];g__CF231	0.003855933	0.006067106	0.001632897	0.000414892	0.000824767	0.001473864	0.002006474	0.000669483	0.00596074	0.000978743	0.000103362	0.011714851	0.00453841	0.000907953	0.000106904	0.000756767	0.065281038	0.064950076	0.059819945	0.047815227	0.00248501	0.009555566	0.00517934	0.014052653
k__Bacteria;p__Bacteroidetes;c__Bacteroidia;o__Bacteroidales;f__[Paraprevotellaceae];g__Paraprevotella	0	0	0	3.37E-06	0	6.79E-06	2.75E-06	0	4.46E-06	2.30E-05	2.72E-05	0	3.27E-05	6.79E-06	0	4.09E-06	4.40E-06	4.81E-06	2.62E-06	0	3.47E-06	0	2.51E-05	5.63E-05
k__Bacteria;p__Bacteroidetes;c__Bacteroidia;o__Bacteroidales;f__[Paraprevotellaceae];g__[Prevotella]	0.000716403	0.00164053	0.000180661	0.000431757	0.001491178	0.000387144	0.001626647	0.0039909	0.002617019	0.003593509	0.00123218	0.001248845	0.010561285	0.004723165	0.002633398	0.000752676	0.044048216	7.45E-05	0.000104805	0.001090678	0.001369008	4.93E-05	0.004246772	3.22E-05
k__Bacteria;p__Bacteroidetes;c__Flavobacteriia;o__Flavobacteriales;f__Flavobacteriaceae;g__	1.40E-05	0	0	3.37E-06	3.30E-06	6.79E-06	0	0	0	2.87E-06	5.44E-06	5.28E-06	3.27E-06	2.26E-06	3.56E-06	0	0	0	5.24E-06	0	1.04E-05	7.05E-06	1.08E-05	0
k__Bacteria;p__Bacteroidetes;c__Flavobacteriia;o__Flavobacteriales;f__[Weeksellaceae];g__Chryseobacterium	0	6.35E-06	0	3.37E-06	9.90E-06	6.79E-06	0	0	0	0	2.72E-06	0	0	2.26E-06	0	0	8.79E-06	2.40E-06	0	0	0	3.52E-06	0	0
k__Bacteria;p__Bacteroidetes;c__Flavobacteriia;o__Flavobacteriales;f__[Weeksellaceae];g__Elizabethkingia	7.02E-06	9.52E-06	3.47E-06	1.69E-05	3.30E-06	0	5.50E-06	6.50E-06	8.92E-06	1.44E-05	2.72E-06	5.28E-06	3.27E-06	1.36E-05	2.14E-05	1.23E-05	0	1.44E-05	1.05E-05	5.06E-06	1.04E-05	1.41E-05	2.15E-05	2.41E-05
k__Bacteria;p__Bacteroidetes;c__Sphingobacteriia;o__Sphingobacteriales;f__Sphingobacteriaceae;g__Pedobacter	0	0	0	6.75E-06	6.60E-06	0	0	0	4.46E-06	0	0	2.64E-06	0	0	0	0	0	0	2.62E-06	0	0	1.06E-05	0	0
k__Bacteria;p__Bacteroidetes;c__Sphingobacteriia;o__Sphingobacteriales;f__Sphingobacteriaceae;g__Sphingobacterium	0	0	0	0	0	0	0	0	0	0	0	0	0	0	0	0	0	0	0	0	0	0	3.59E-06	0
k__Bacteria;p__Cyanobacteria;c__4C0d-2;o__YS2;f__;g__	0.001496018	0.000558478	0.000799077	0.001440315	0.000544346	0.000903336	0.001125717	0.000890478	0.000352205	0.000223877	5.98E-05	0.000657426	0.001118254	0.00055247	0.000313585	0.0002618	0.004585059	0.006445024	0.010587902	0.008338247	0.000707032	0.000979877	0.001997848	0.003806933
k__Bacteria;p__Cyanobacteria;c__Chloroplast;o__Streptophyta;f__;g__	0	0	0	0	0	0	2.75E-06	0	0	2.87E-06	0	0	0	2.26E-06	0	0	0	0	0	0	0	0	0	0
k__Bacteria;p__Deferribacteres;c__Deferribacteres;o__Deferribacterales;f__Deferribacteraceae;g__Mucispirillum	0.002451221	0.00059021	0.004759721	0.002384783	0.000300215	0.006404858	0.00025597	0.000298993	0.000552829	0.000332945	0.000149602	0.002122772	0.002449041	0.001270228	0.0003706	0.000437698	0.000905582	0.000444567	0.000618348	0.003897087	0.011971026	0.012555118	0.00034792	0.000708267
k__Bacteria;p__Firmicutes;Other;Other;Other;Other	4.21E-05	2.22E-05	1.04E-05	1.01E-05	2.97E-05	2.04E-05	1.38E-05	4.55E-05	5.35E-05	5.74E-06	5.17E-05	1.58E-05	9.81E-06	3.17E-05	9.27E-05	2.86E-05	7.91E-05	1.92E-05	1.57E-05	7.59E-06	0.00012477	1.41E-05	1.08E-05	1.61E-05
k__Bacteria;p__Firmicutes;c__AHT28;o__;f__;g__	0	0	0	0	0	0	2.75E-06	0	0	0	0	0	0	0	0	0	0	0	0	0	0	0	0	0
k__Bacteria;p__Firmicutes;c__Bacilli;Other;Other;Other	7.02E-06	3.17E-06	0	0	3.30E-06	0	8.26E-06	0	4.46E-06	2.87E-06	8.16E-06	5.28E-06	1.63E-05	4.53E-06	1.07E-05	4.09E-06	0	0	0	0	0	0	7.17E-06	0
k__Bacteria;p__Firmicutes;c__Bacilli;o__Bacillales;Other;Other	0	0	0	0	3.30E-06	0	0	0	0	2.87E-06	0	0	4.58E-05	0	0	0	0	0	0	0	0	0	0	0
k__Bacteria;p__Firmicutes;c__Bacilli;o__Bacillales;f__;g__	0	0	0	0	0	0	0	0	0	0	0	0	3.27E-06	0	0	0	0	0	0	0	0	0	0	0
k__Bacteria;p__Firmicutes;c__Bacilli;o__Bacillales;f__Bacillaceae;Other	0	0	0	0	0	0	0	0	0	0	0	0	3.27E-06	0	0	0	0	0	0	0	0	0	0	0
k__Bacteria;p__Firmicutes;c__Bacilli;o__Bacillales;f__Bacillaceae;g__Anoxybacillus	0	0	0	0	0	0	2.75E-06	0	0	2.87E-06	0	0	0	0	0	0	0	0	0	0	0	0	0	0
k__Bacteria;p__Firmicutes;c__Bacilli;o__Bacillales;f__Paenibacillaceae;g__Cohnella	0	3.17E-06	0	0	0	0	0	0	0	0	0	0	0	0	0	0	0	0	0	0	0	0	0	0
k__Bacteria;p__Firmicutes;c__Bacilli;o__Bacillales;f__Paenibacillaceae;g__Paenibacillus	0	0	0	0	3.30E-06	0	0	0	0	0	0	0	6.54E-06	0	0	0	0	0	0	0	0	0	0	0
k__Bacteria;p__Firmicutes;c__Bacilli;o__Bacillales;f__Planococcaceae;g__	0	0	0	0	0	0	0	0	0	0	0	0	6.21E-05	0	0	0	0	2.40E-06	0	0	0	0	0	0
k__Bacteria;p__Firmicutes;c__Bacilli;o__Bacillales;f__Sporolactobacillaceae;g__Sporolactobacillus	0	0	0	0	0	0	0	0	0	0	0	0	0	0	3.56E-06	0	0	0	0	0	0	0	0	0
k__Bacteria;p__Firmicutes;c__Bacilli;o__Bacillales;f__Staphylococcaceae;g__Staphylococcus	0	2.22E-05	6.95E-06	1.69E-05	3.96E-05	2.04E-05	8.26E-06	1.95E-05	2.67E-05	0.000373128	0.000505928	1.85E-05	0.012238665	0.000183402	1.07E-05	5.32E-05	8.79E-06	7.21E-06	1.83E-05	7.59E-06	3.81E-05	7.05E-06	0.000283357	8.05E-06
k__Bacteria;p__Firmicutes;c__Bacilli;o__Gemellales;f__;g__	0	0	0	0	0	0	0	0	0	2.87E-06	2.72E-06	0	2.29E-05	2.26E-06	0	0	0	0	0	0	0	0	0	0
k__Bacteria;p__Firmicutes;c__Bacilli;o__Lactobacillales;Other;Other	0	0	0	6.75E-06	0	0	0	0	8.92E-06	0	0	0	0	0	0	0	0	0	0	2.53E-06	2.77E-05	0	0	0
k__Bacteria;p__Firmicutes;c__Bacilli;o__Lactobacillales;f__;g__	0	0	0	0	0	0	2.75E-06	0	8.92E-06	0	0	2.64E-06	9.81E-06	4.53E-06	0	0	0	2.40E-06	0	0	0.0001421	0	3.59E-06	0
k__Bacteria;p__Firmicutes;c__Bacilli;o__Lactobacillales;f__Aerococcaceae;g__Aerococcus	0	0	0	0	0	0	0	0	4.46E-06	0	2.72E-06	2.64E-06	0.001569479	0	0	0	4.40E-06	0	2.62E-06	5.06E-06	3.47E-06	0	3.59E-06	0
k__Bacteria;p__Firmicutes;c__Bacilli;o__Lactobacillales;f__Carnobacteriaceae;g__Granulicatella	2.11E-05	1.27E-05	0	6.75E-06	2.31E-05	6.79E-06	1.10E-05	6.50E-06	4.01E-05	2.87E-05	8.70E-05	1.06E-05	3.27E-06	3.17E-05	7.13E-06	8.18E-06	0	4.81E-06	5.24E-06	7.59E-06	1.73E-05	1.76E-05	4.30E-05	8.05E-05
k__Bacteria;p__Firmicutes;c__Bacilli;o__Lactobacillales;f__Carnobacteriaceae;g__Trichococcus	0	0	0	0	0	6.79E-06	0	0	0	0	0	0	0	0	0	0	0	0	0	0	0	0	0	0
k__Bacteria;p__Firmicutes;c__Bacilli;o__Lactobacillales;f__Enterococcaceae;Other	7.02E-05	3.81E-05	4.17E-05	0.000101193	6.27E-05	4.75E-05	3.85E-05	1.95E-05	0.002911267	0.000241098	0.000103362	0.000446205	0.002174382	8.83E-05	8.55E-05	0.000179988	4.84E-05	2.88E-05	1.83E-05	3.04E-05	0.034700031	0.000750769	0.000308465	0.000820945
k__Bacteria;p__Firmicutes;c__Bacilli;o__Lactobacillales;f__Enterococcaceae;g__	0	0	0	3.37E-06	0	0	0	0	4.46E-06	0	0	0	3.27E-06	0	0	0	0	0	0	0	2.77E-05	3.52E-06	0	8.05E-06
k__Bacteria;p__Firmicutes;c__Bacilli;o__Lactobacillales;f__Enterococcaceae;g__Enterococcus	2.11E-05	1.59E-05	6.95E-06	6.75E-06	2.31E-05	1.36E-05	8.26E-06	6.50E-06	0.001168073	6.89E-05	2.99E-05	0.00010033	0.00013079	1.36E-05	3.92E-05	6.55E-05	1.32E-05	1.44E-05	1.31E-05	1.01E-05	0.000554535	2.11E-05	3.59E-05	0.000321939
k__Bacteria;p__Firmicutes;c__Bacilli;o__Lactobacillales;f__Lactobacillaceae;g__Lactobacillus	0.018057565	0.005943353	0.001066594	0.001072647	0.007020415	0.002961313	0.000946813	0.000877478	0.002220231	0.004104407	0.003889664	0.001248845	0.000980924	0.028214458	0.015761191	0.067102728	0.004866405	0.005539068	0.004317957	0.001315899	0.01328458	0.001966804	0.004031564	0.00456349
k__Bacteria;p__Firmicutes;c__Bacilli;o__Lactobacillales;f__Leuconostocaceae;g__Weissella	7.02E-06	0	0	0	0	0	0	0	0	0	2.72E-06	0	0	0	0	0	0	0	0	0	0	0	0	0
k__Bacteria;p__Firmicutes;c__Bacilli;o__Lactobacillales;f__Streptococcaceae;Other	0	0	0	0	0	0	0	6.50E-06	0	0	0	0	0	9.06E-06	0	0	0	0	0	0	0	0	0	0
k__Bacteria;p__Firmicutes;c__Bacilli;o__Lactobacillales;f__Streptococcaceae;g__Lactococcus	0.018675638	0.007044443	0.013209094	0.002560185	0.009699257	0.014195284	0.013764574	0.009736757	0.01838155	0.007184147	0.024053356	0.013391419	0.020174343	0.012568691	0.00554831	0.010185674	0.001938649	0.005584726	0.002381689	0.002044705	0.049322427	0.013316462	0.021025825	0.046391462
k__Bacteria;p__Firmicutes;c__Bacilli;o__Lactobacillales;f__Streptococcaceae;g__Streptococcus	0.001826125	0.001957848	0.000524612	0.000873633	0.001260244	0.002424745	0.00136242	0.002235944	0.002238064	0.00227895	0.001525945	0.001861386	0.003155306	0.001985722	0.001126054	0.00122719	0.000303326	0.000463792	0.000372057	0.000207507	0.00346931	0.000560433	0.001262554	0.001553357
k__Bacteria;p__Firmicutes;c__Bacilli;o__Turicibacterales;f__Turicibacteraceae;g__Turicibacter	0.078263496	0.036110706	0.046075488	0.014578548	0.126496127	0.036507009	0.013104006	0.04718882	0.067632333	0.033946028	0.099164674	0.021552475	0.003014707	0.028223515	0.032274273	0.016947489	0.008427189	0.009021111	0.00833984	0.003621254	0.006273178	0.013626639	0.097370875	0.005730521
k__Bacteria;p__Firmicutes;c__Clostridia;Other;Other;Other	0	0	0	0	0	0	0	0	0	0	0	2.64E-06	0	0	0	0	0	0	0	0	0	0	0	0
k__Bacteria;p__Firmicutes;c__Clostridia;o__;f__;g__	0	3.17E-06	2.43E-05	6.75E-06	3.30E-06	1.36E-05	2.75E-06	0	0	2.87E-06	5.44E-06	0	3.27E-06	0	1.07E-05	4.09E-06	0	0	5.24E-06	5.06E-06	0	0	1.08E-05	0
k__Bacteria;p__Firmicutes;c__Clostridia;o__Clostridiales;Other;Other	0.002746211	0.001773804	0.001646794	0.000748829	0.004664881	0.003199033	0.001114708	0.005576861	0.002015149	0.002115348	0.012240202	0.004264026	0.001746045	0.002323091	0.005630269	0.003489309	0.001411125	0.000708905	0.00065503	0.00101223	0.001306623	0.000884709	0.001305595	0.000925576
k__Bacteria;p__Firmicutes;c__Clostridia;o__Clostridiales;f__;g__	0.204153732	0.190955188	0.336783262	0.234980419	0.083651143	0.200608563	0.274647422	0.12160546	0.21338291	0.210817265	0.086812951	0.169724092	0.233639818	0.149735199	0.131744742	0.20127955	0.127695865	0.169680512	0.238889384	0.357747484	0.179042041	0.338956466	0.079591105	0.240062134
k__Bacteria;p__Firmicutes;c__Clostridia;o__Clostridiales;f__Christensenellaceae;g__	0.002233491	0.00072983	0.001160399	0.001349241	0.002207076	0.003260161	0.00090828	0.000454989	0.001194823	0.001018926	0.00181699	0.001359736	0.005431051	0.003344254	0.001838746	0.002928893	0.001419918	0.000600767	0.001603513	0.000371995	0.002838526	0.003422521	0.002482066	0.004330084
k__Bacteria;p__Firmicutes;c__Clostridia;o__Clostridiales;f__Christensenellaceae;g__Christensenella	7.02E-06	0	1.74E-05	6.75E-06	4.29E-05	6.79E-06	1.38E-05	6.50E-06	1.34E-05	2.87E-06	8.16E-06	1.85E-05	2.62E-05	2.26E-05	3.56E-06	0	0	1.20E-05	1.83E-05	2.53E-06	6.93E-06	1.41E-05	3.59E-06	3.22E-05
k__Bacteria;p__Firmicutes;c__Clostridia;o__Clostridiales;f__Clostridiaceae;Other	0.056659034	0.032258474	0.027696712	0.021523765	0.131593185	0.059701695	0.01778853	0.075151121	0.048755913	0.036457466	0.155309119	0.08549967	0.01814383	0.061799648	0.067224705	0.060488176	0.025958554	0.029081909	0.016082293	0.023124401	0.017235643	0.017133753	0.033174319	0.02091801
k__Bacteria;p__Firmicutes;c__Clostridia;o__Clostridiales;f__Clostridiaceae;g__	0.125862142	0.056330162	0.061824259	0.014345804	0.196762955	0.12438872	0.014659092	0.123080923	0.101680331	0.053506541	0.14139609	0.089190759	0.006722601	0.066731121	0.089335985	0.078936927	0.038249853	0.056313456	0.021846555	0.017870925	0.12543583	0.056466309	0.145997131	0.004804945
k__Bacteria;p__Firmicutes;c__Clostridia;o__Clostridiales;f__Clostridiaceae;g__02d06	7.02E-06	6.35E-06	3.47E-06	0	1.32E-05	1.36E-05	0	3.25E-05	1.34E-05	5.74E-06	8.16E-06	5.28E-06	0	9.06E-06	1.78E-05	2.05E-05	1.32E-05	2.40E-06	0	0	6.93E-06	0	1.08E-05	8.05E-06
k__Bacteria;p__Firmicutes;c__Clostridia;o__Clostridiales;f__Clostridiaceae;g__Alkaliphilus	0	0	0	0	0	0	0	0	0	0	0	0	0	0	0	4.09E-06	0	0	0	0	0	0	0	0
k__Bacteria;p__Firmicutes;c__Clostridia;o__Clostridiales;f__Clostridiaceae;g__Candidatus Arthromitus	0	6.35E-06	0	6.75E-06	3.30E-06	0	5.50E-06	0	0	0	5.44E-06	0	0.000922069	6.79E-06	3.56E-06	0	0	2.40E-06	0	2.53E-06	3.47E-06	3.52E-06	1.43E-05	0.002503079
k__Bacteria;p__Firmicutes;c__Clostridia;o__Clostridiales;f__Clostridiaceae;g__Clostridium	0.000639144	0.000196737	0.000309208	0.000111312	0.000722496	0.000685992	0.000269732	0.001501462	0.000370038	0.000241098	0.00063105	0.000570297	0.000310626	0.000452844	0.000655677	0.000560417	0.000492355	0.000293174	0.000204369	0.000134121	0.000523342	0.000380672	0.000326399	0.000474861
k__Bacteria;p__Firmicutes;c__Clostridia;o__Clostridiales;f__Clostridiaceae;g__SMB53	0.000140471	8.25E-05	3.13E-05	1.69E-05	0.000521253	0.00020376	2.48E-05	0.000350991	0.000142665	0.000223877	0.000563049	0.000689109	0.000179836	0.000314727	0.000698438	0.000531782	0.000158257	5.77E-05	4.45E-05	4.81E-05	1.39E-05	3.17E-05	3.23E-05	4.83E-05
k__Bacteria;p__Firmicutes;c__Clostridia;o__Clostridiales;f__Clostridiaceae;g__Sarcina	7.02E-06	3.17E-06	0	3.37E-06	3.30E-06	4.08E-05	5.50E-06	6.50E-06	1.78E-05	8.61E-06	1.36E-05	5.28E-06	0	4.53E-06	0	8.18E-06	0	0	0	0	6.93E-06	0	3.59E-06	0
k__Bacteria;p__Firmicutes;c__Clostridia;o__Clostridiales;f__Dehalobacteriaceae;g__	0	3.17E-06	0	3.37E-06	0	0	0	1.95E-05	0	0	0	0	0	0	0	0	0	2.40E-06	0	0	0	0	3.59E-06	0
k__Bacteria;p__Firmicutes;c__Clostridia;o__Clostridiales;f__Dehalobacteriaceae;g__Dehalobacterium	0.001432806	0.001024935	0.001417494	0.001170466	0.000969926	0.001806672	0.001329392	0.001260968	0.001658486	0.00053386	0.001319222	0.000683828	0.002370567	0.002198559	0.000595098	0.001542168	0.001393541	0.001014094	0.00066813	0.002659635	0.001306623	0.002460267	0.000670732	0.002358206
k__Bacteria;p__Firmicutes;c__Clostridia;o__Clostridiales;f__Eubacteriaceae;g__Anaerofustis	0	3.17E-06	3.47E-06	1.35E-05	0	6.79E-06	8.26E-06	6.50E-06	8.92E-06	0	1.63E-05	7.92E-06	9.81E-06	2.26E-06	1.43E-05	8.18E-06	0	2.40E-06	2.62E-06	2.53E-06	2.08E-05	1.06E-05	0	8.05E-06
k__Bacteria;p__Firmicutes;c__Clostridia;o__Clostridiales;f__Gracilibacteraceae;g__	0	0	0	0	0	0	0	0	0	2.87E-06	0	0	3.27E-06	0	0	0	0	0	0	0	0	0	0	0
k__Bacteria;p__Firmicutes;c__Clostridia;o__Clostridiales;f__Gracilibacteraceae;g__Gracilibacter	0	0	0	0	0	0	0	0	0	0	0	0	0	2.26E-06	0	0	0	0	0	0	0	0	0	0
k__Bacteria;p__Firmicutes;c__Clostridia;o__Clostridiales;f__Lachnospiraceae;Other	0.000519743	0.00072983	0.000760861	0.000512712	0.000993019	0.002098729	0.000792681	0.003873903	0.000263039	0.000467845	0.000829614	0.000208581	0.000719344	0.0007404	0.000413362	0.000359976	0.000786889	0.000475807	0.000408739	0.002042175	0.018940838	0.002696425	0.002170014	0.004949818
k__Bacteria;p__Firmicutes;c__Clostridia;o__Clostridiales;f__Lachnospiraceae;g__	0.023929259	0.053106219	0.075127158	0.125836951	0.078999459	0.077313356	0.089625238	0.083535912	0.03608098	0.054333163	0.050247388	0.023147195	0.053869092	0.061763421	0.021662284	0.028331718	0.015961983	0.037427758	0.023114693	0.162007455	0.089810418	0.072620185	0.029655667	0.061796261
k__Bacteria;p__Firmicutes;c__Clostridia;o__Clostridiales;f__Lachnospiraceae;g__Anaerostipes	1.40E-05	9.52E-06	4.86E-05	3.37E-06	9.90E-06	3.40E-05	0.004929484	2.60E-05	0	2.87E-06	1.09E-05	5.28E-06	2.29E-05	3.85E-05	1.43E-05	1.64E-05	0	7.21E-06	1.57E-05	4.05E-05	3.47E-06	7.05E-06	7.17E-06	4.02E-05
k__Bacteria;p__Firmicutes;c__Clostridia;o__Clostridiales;f__Lachnospiraceae;g__Blautia	0.000189636	0.000107888	0.000326579	0.000296833	0.000343103	0.000787872	0.000217437	0.001163471	0.00020954	0.000166472	0.001321942	0.000126733	0.001713348	0.000837762	0.00065924	0.000294526	9.67E-05	0.000225888	0.000235811	0.000113876	0.012386927	0.001469816	0.003073888	0.014857502
k__Bacteria;p__Firmicutes;c__Clostridia;o__Clostridiales;f__Lachnospiraceae;g__Butyrivibrio	0	0	0	0	0	0	2.75E-06	6.50E-06	0	0	5.44E-06	0	3.27E-06	0	0	4.09E-06	4.40E-06	0	0	0	0	0	0	0
k__Bacteria;p__Firmicutes;c__Clostridia;o__Clostridiales;f__Lachnospiraceae;g__Clostridium	0	0	0	0	0	0	0	0	0	0	0	0	0	0	0	0	0	1.20E-05	0	0	1.04E-05	0	3.59E-06	7.24E-05
k__Bacteria;p__Firmicutes;c__Clostridia;o__Clostridiales;f__Lachnospiraceae;g__Coprococcus	0.004593406	0.001948328	0.003915478	0.003879068	0.002533683	0.008456042	0.004612963	0.003158921	0.009937539	0.024261924	0.003334775	0.004089769	0.004600535	0.004845433	0.013961643	0.016084365	0.004255357	0.011109376	0.025142665	0.01784562	0.007475826	0.018148878	0.002087518	0.007774836
k__Bacteria;p__Firmicutes;c__Clostridia;o__Clostridiales;f__Lachnospiraceae;g__Dorea	0.007255334	0.005987777	0.001080491	0.000677994	0.009537603	0.00861905	0.002578965	0.014163146	0.000343289	0.000390349	0.032373974	0.003685809	0.017561815	0.001478536	0.000345656	0.004610142	0.010713124	0.003508477	0.020326886	0.009137909	0.034124701	0.006647657	0.028697991	0.063100115
k__Bacteria;p__Firmicutes;c__Clostridia;o__Clostridiales;f__Lachnospiraceae;g__Epulopiscium	0	0	0	0	0	0	0	0	0	0	5.44E-06	3.70E-05	0	0	0	8.18E-06	0	2.40E-06	2.62E-06	0	0	0	0	0
k__Bacteria;p__Firmicutes;c__Clostridia;o__Clostridiales;f__Lachnospiraceae;g__Lachnospira	0	0	0	0	0	0	0	0	0	0	0	0	0	0	0	0	0	0	2.62E-06	0	0	0	0	0
k__Bacteria;p__Firmicutes;c__Clostridia;o__Clostridiales;f__Lachnospiraceae;g__Roseburia	0.000203683	0.001272442	0.000482921	0.000354176	0.000547645	0.00064524	0.000531206	0.000279493	0.001074449	0.00026406	0.000889455	0.000166337	0.006078461	0.00040756	0.000306458	0.000118628	0.001257264	0.000112944	0.000670751	0.00088064	0.000149031	0.000197385	0.000215208	0.010438884
k__Bacteria;p__Firmicutes;c__Clostridia;o__Clostridiales;f__Lachnospiraceae;g__[Ruminococcus]	0.008048996	0.003442892	0.006013925	0.003922918	0.010566912	0.014548468	0.00562308	0.0080078	0.007267021	0.004744465	0.002461641	0.004050165	0.010018507	0.015475951	0.002294869	0.007252691	0.005240067	0.009828541	0.001944129	0.005066213	0.004190206	0.004018202	0.005738881	0.009682326
k__Bacteria;p__Firmicutes;c__Clostridia;o__Clostridiales;f__Peptococcaceae;Other	0	0	0	0	0	0	2.75E-06	0	0	0	0	0	0	0	0	0	0	0	0	0	0	0	0	0
k__Bacteria;p__Firmicutes;c__Clostridia;o__Clostridiales;f__Peptococcaceae;g__	0.004200087	0.002576616	0.004318491	0.003980261	0.006575041	0.003980113	0.002402814	0.002079948	0.000945159	0.000473585	0.001180499	0.000810561	0.000565666	0.001050599	0.000163919	0.000912211	0.001345185	0.002660194	0.001207875	0.00452973	0.000322324	0.000634453	0.001032999	0.000772654
k__Bacteria;p__Firmicutes;c__Clostridia;o__Clostridiales;f__Peptococcaceae;g__Peptococcus	1.40E-05	9.52E-06	1.39E-05	1.69E-05	1.32E-05	2.72E-05	8.26E-06	6.50E-06	1.34E-05	1.44E-05	0.013510463	1.06E-05	0	1.81E-05	3.56E-06	2.05E-05	8.79E-06	1.20E-05	7.86E-06	2.28E-05	0.003808963	0.001617855	0.00025825	1.61E-05
k__Bacteria;p__Firmicutes;c__Clostridia;o__Clostridiales;f__Peptococcaceae;g__rc4-4	0.001819101	0.001024935	0.001219461	0.000964707	0.001821085	0.001521408	0.001395449	0.001091973	0.000998658	0.000275541	0.001302901	0.002906931	0.0058365	0.004707315	0.00128641	0.001370362	0.00142871	0.000790609	0.004962506	0.000673133	0.001382872	0.001431044	0.002406743	0.002591612
k__Bacteria;p__Firmicutes;c__Clostridia;o__Clostridiales;f__Peptostreptococcaceae;Other	1.40E-05	1.59E-05	6.95E-06	6.75E-06	8.58E-05	2.04E-05	1.10E-05	2.60E-05	1.78E-05	2.87E-05	0.000111522	4.49E-05	6.54E-06	2.94E-05	4.99E-05	5.73E-05	2.20E-05	1.44E-05	5.24E-06	1.27E-05	3.47E-06	7.05E-06	1.08E-05	8.05E-06
k__Bacteria;p__Firmicutes;c__Clostridia;o__Clostridiales;f__Peptostreptococcaceae;g__	0.001762913	0.000974164	0.000892882	0.000408145	0.003655366	0.001996849	0.000572492	0.003048424	0.001350863	0.001139475	0.00666955	0.002370957	0.000693186	0.001822698	0.003855666	0.002024863	0.00119572	0.000716114	0.0004428	0.000918599	0.000457491	0.000585107	0.00088594	0.00063583
k__Bacteria;p__Firmicutes;c__Clostridia;o__Clostridiales;f__Peptostreptococcaceae;g__Clostridium	0	0	0	0	0	0	0	0	0	2.87E-06	0	0	0	0	0	4.09E-06	0	0	0	0	0	0	0	0
k__Bacteria;p__Firmicutes;c__Clostridia;o__Clostridiales;f__Peptostreptococcaceae;g__[Clostridium]	0	0	0	0	0	0	0	0	4.46E-06	0	0	0	0	0	0	0	0	0	0	0	0	0	0	0
k__Bacteria;p__Firmicutes;c__Clostridia;o__Clostridiales;f__Ruminococcaceae;Other	0.000428437	0.00105032	0.000938047	0.000748829	0.000326608	0.001521408	0.000988099	0.00319792	0.000276414	0.001082071	0.001566746	0.000934653	0.001262123	0.00091701	0.000520265	0.000359976	0.000474771	0.000209067	0.000799136	0.000607338	0.00039164	0.000370098	0.000634864	0.000362182
k__Bacteria;p__Firmicutes;c__Clostridia;o__Clostridiales;f__Ruminococcaceae;g__	0.067686019	0.268196559	0.174570583	0.288272061	0.057350981	0.093845088	0.196177516	0.069424764	0.190208693	0.323989828	0.062988078	0.055960396	0.114421549	0.067063962	0.257107324	0.140918183	0.069518811	0.05459286	0.097248351	0.036964119	0.103604478	0.096317001	0.095333572	0.101378705
k__Bacteria;p__Firmicutes;c__Clostridia;o__Clostridiales;f__Ruminococcaceae;g__Anaerotruncus	2.81E-05	1.27E-05	0.000100753	1.35E-05	7.92E-05	0.000190176	2.48E-05	0.000116997	4.46E-05	5.17E-05	0.000100642	3.17E-05	0.000451225	9.96E-05	1.43E-05	1.64E-05	7.91E-05	0.000124959	5.50E-05	5.57E-05	4.51E-05	9.52E-05	3.23E-05	7.24E-05
k__Bacteria;p__Firmicutes;c__Clostridia;o__Clostridiales;f__Ruminococcaceae;g__Oscillospira	0.053610811	0.0237036	0.064085995	0.084590657	0.071695325	0.081687405	0.042213011	0.059337017	0.041997138	0.032304266	0.035874671	0.031210561	0.077107189	0.044958372	0.025268507	0.057457018	0.030776603	0.030475687	0.021757471	0.047374907	0.024527779	0.045134275	0.031825681	0.04220625
k__Bacteria;p__Firmicutes;c__Clostridia;o__Clostridiales;f__Ruminococcaceae;g__Ruminococcus	0.078902639	0.015266134	0.073330971	0.05195252	0.013740614	0.150836775	0.104650395	0.174761131	0.01330801	0.056919226	0.103193061	0.214238944	0.139784981	0.132563347	0.013990151	0.059080999	0.034948435	0.044314946	0.097075423	0.029045948	0.093172287	0.101977731	0.140477044	0.036338906
k__Bacteria;p__Firmicutes;c__Clostridia;o__Clostridiales;f__Veillonellaceae;g__	0	0	0	0	0	0	0	0	0	0	0	0	0	0	0	0	0	0	0	0	3.47E-06	0	0	0
k__Bacteria;p__Firmicutes;c__Clostridia;o__Clostridiales;f__Veillonellaceae;g__G07	0	0	0	0	0	0	0	0	0	0	0	0	3.27E-06	0	0	0	0	0	0	0	0	0	0	0
k__Bacteria;p__Firmicutes;c__Clostridia;o__Clostridiales;f__Veillonellaceae;g__Sporomusa	0	0	0	0	3.30E-06	0	0	0	0	0	0	0	0	2.26E-06	0	0	0	0	0	0	0	0	0	0
k__Bacteria;p__Firmicutes;c__Clostridia;o__Clostridiales;f__Veillonellaceae;g__Veillonella	0	0	0	0	0	0	0	0	8.92E-06	2.87E-06	0	1.58E-05	3.27E-06	4.53E-06	0	4.09E-06	8.79E-06	1.20E-05	2.62E-06	2.53E-06	4.85E-05	2.82E-05	5.02E-05	0.00016097
k__Bacteria;p__Firmicutes;c__Clostridia;o__Clostridiales;f__[Acidaminobacteraceae];Other	7.02E-06	0	0	0	0	0	0	0	0	0	0	0	0	0	0	0	0	0	0	0	0	0	0	0
k__Bacteria;p__Firmicutes;c__Clostridia;o__Clostridiales;f__[Mogibacteriaceae];Other	0	0	0	0	0	0	0	0	0	0	0	0	0	0	0	0	0	0	0	2.53E-06	3.47E-06	0	0	0
k__Bacteria;p__Firmicutes;c__Clostridia;o__Clostridiales;f__[Mogibacteriaceae];g__	0.000962227	0.000555305	0.000913727	0.000580174	0.002497394	0.00163008	0.000704605	0.001280468	0.000905034	0.000464975	0.001036337	0.000451485	0.001886644	0.001430988	0.000848104	0.000634048	0.000259366	0.000389297	0.000303934	0.000415014	0.001112536	0.000673225	0.001068867	0.003903515
k__Bacteria;p__Firmicutes;c__Clostridia;o__Clostridiales;f__[Mogibacteriaceae];g__Anaerovorax	8.43E-05	4.44E-05	0.000191084	8.77E-05	0.000118766	0.00020376	0.00010459	0.000266493	9.36E-05	1.72E-05	0.000114242	2.11E-05	9.16E-05	6.57E-05	2.85E-05	8.18E-05	3.96E-05	0.000103332	2.88E-05	0.000134121	6.59E-05	4.23E-05	3.95E-05	0.000209261
k__Bacteria;p__Firmicutes;c__Clostridia;o__Clostridiales;f__[Tissierellaceae];g__Sedimentibacter	0	0	0	0	0	0	0	0	0	0	0	0	4.90E-05	0	0	0	0	0	0	0	0	0	0	4.83E-05
k__Bacteria;p__Firmicutes;c__Clostridia;o__OPB54;f__;g__	0	3.17E-06	0	3.37E-06	3.30E-06	0	0	0	0	0	0	0	0	0	0	0	0	0	0	0	0	0	0	0
k__Bacteria;p__Firmicutes;c__Clostridia;o__SHA-98;f__;g__	0	0	0	0	0	0	0	0	0	0	0	0	0	0	0	0	0	0	0	0	0	0	0	8.05E-06
k__Bacteria;p__Firmicutes;c__Erysipelotrichi;o__Erysipelotrichales;f__Erysipelotrichaceae;Other	0	3.17E-06	3.47E-06	0	0	0	2.75E-06	0	0	0	0	0	6.54E-06	4.53E-06	0	0	8.79E-06	0	0	2.53E-06	2.08E-05	0	7.17E-06	0
k__Bacteria;p__Firmicutes;c__Erysipelotrichi;o__Erysipelotrichales;f__Erysipelotrichaceae;g__	0.001334476	0.002513153	0.001810084	0.003649697	0.004008366	0.004102369	0.003677159	0.004348391	0.001604986	0.000212396	0.001139699	0.000660066	0.010332403	0.006627375	0.001225831	0.003157968	0.00053192	0.002057025	0.00154587	0.000961619	0.012265622	0.002724623	0.008464849	0.004402521
k__Bacteria;p__Firmicutes;c__Erysipelotrichi;o__Erysipelotrichales;f__Erysipelotrichaceae;g__Allobaculum	0.027068789	0.020647835	0.002258262	0.000465488	0.00696433	0.000346392	0.000222942	7.15E-05	0.015612949	0.004454573	0.006185382	0.003545875	6.87E-05	0.006901346	0.033678276	0.029996605	0.017263208	0.020284283	0.003539781	0.002105439	0.000204485	0.002389773	0.005297704	0.0002656
k__Bacteria;p__Firmicutes;c__Erysipelotrichi;o__Erysipelotrichales;f__Erysipelotrichaceae;g__Clostridium	1.40E-05	6.03E-05	3.47E-05	3.37E-05	2.64E-05	5.43E-05	3.03E-05	0.000116997	4.46E-06	5.74E-06	2.72E-06	1.06E-05	5.56E-05	3.62E-05	5.35E-05	2.86E-05	4.40E-06	0	1.31E-05	1.27E-05	7.28E-05	7.05E-06	2.51E-05	4.02E-05
k__Bacteria;p__Firmicutes;c__Erysipelotrichi;o__Erysipelotrichales;f__Erysipelotrichaceae;g__Coprobacillus	2.81E-05	6.35E-06	3.47E-06	2.36E-05	0	1.36E-05	5.50E-06	4.55E-05	1.34E-05	8.61E-06	2.99E-05	1.32E-05	0.000539508	6.11E-05	3.92E-05	0	8.79E-06	1.44E-05	7.86E-06	5.06E-06	0.007961044	0.001036273	3.95E-05	0.002438691
k__Bacteria;p__Firmicutes;c__Erysipelotrichi;o__Erysipelotrichales;f__Erysipelotrichaceae;g__Holdemania	0	0	0	0	0	0	0	0	0	0	0	0	0	0	0	0	0	0	0	0	3.47E-06	0	0	4.02E-05
k__Bacteria;p__Firmicutes;c__Erysipelotrichi;o__Erysipelotrichales;f__Erysipelotrichaceae;g__[Eubacterium]	0	3.17E-06	0	0	0	0	2.75E-06	0	0	0	0	2.64E-06	0	2.26E-06	0	0	0	0	0	2.53E-06	0.001230375	0.000352474	0.000254663	0.003951806
k__Bacteria;p__Fusobacteria;c__Fusobacteriia;o__Fusobacteriales;f__Fusobacteriaceae;g__Fusobacterium	0	0	0	0	0	0	0	0	0	0	0	0	0	0	0	0	0	4.81E-06	0	0	0	0	3.59E-06	0
k__Bacteria;p__Lentisphaerae;c__[Lentisphaeria];o__Victivallales;f__Victivallaceae;g__	0.000112377	0.000101542	3.47E-05	2.36E-05	8.25E-05	6.79E-06	1.93E-05	1.30E-05	9.81E-05	1.44E-05	1.63E-05	5.28E-05	2.62E-05	2.04E-05	3.21E-05	1.23E-05	0.000237386	0.00021147	0.000141486	0.000103754	6.93E-06	3.88E-05	8.61E-05	6.44E-05
k__Bacteria;p__Proteobacteria;Other;Other;Other;Other	0	0	0	0	0	0	0	0	0	0	0	2.64E-06	0	0	0	4.09E-06	0	0	0	0	0	0	0	0
k__Bacteria;p__Proteobacteria;c__Alphaproteobacteria;o__;f__;g__	2.81E-05	6.35E-05	0	3.37E-05	1.32E-05	6.79E-06	0.000112847	6.50E-05	4.90E-05	2.87E-06	2.72E-06	0	2.62E-05	0	0.000121158	0	0.002088114	0.00014899	0.000282973	6.58E-05	1.73E-05	3.52E-06	3.59E-06	0.000329988
k__Bacteria;p__Proteobacteria;c__Alphaproteobacteria;o__Caulobacterales;f__Caulobacteraceae;g__	2.11E-05	3.17E-06	2.08E-05	6.75E-06	3.30E-06	0	2.75E-06	0	0	5.74E-06	5.44E-06	5.28E-06	6.54E-06	4.53E-06	3.56E-06	8.18E-06	4.40E-06	7.21E-06	0	1.52E-05	6.93E-06	1.41E-05	7.17E-06	8.05E-06
k__Bacteria;p__Proteobacteria;c__Alphaproteobacteria;o__RF32;f__;g__	0.001081628	0.001040801	0.000246672	0.0010659	0.000577337	0.00071316	0.000715615	0.000825479	0.001801151	0.000588394	0.000437927	0.001930033	0.001242504	0.001564577	0.002066808	0.000503148	0.003688269	0.005962008	0.008544209	0.001295655	0.001219977	0.001053897	0.003310617	0.052009304
k__Bacteria;p__Proteobacteria;c__Alphaproteobacteria;o__Rhizobiales;f__;g__	0	0	0	3.37E-06	0	0	0	0	0	0	0	0	0	0	0	0	0	2.40E-06	0	0	0	0	0	0
k__Bacteria;p__Proteobacteria;c__Alphaproteobacteria;o__Rhizobiales;f__Hyphomicrobiaceae;g__Devosia	7.02E-06	0	0	0	0	0	0	0	0	0	0	0	0	0	0	0	0	0	2.62E-06	0	0	3.52E-06	0	0
k__Bacteria;p__Proteobacteria;c__Alphaproteobacteria;o__Rhizobiales;f__Hyphomicrobiaceae;g__Rhodoplanes	0	0	0	0	0	0	0	0	0	0	0	0	3.27E-06	0	0	0	0	0	0	0	3.47E-06	0	0	0
k__Bacteria;p__Proteobacteria;c__Alphaproteobacteria;o__Rhizobiales;f__Rhizobiaceae;g__Agrobacterium	7.02E-06	0	0	3.37E-06	3.30E-06	0	0	6.50E-06	8.92E-06	0	2.72E-06	0	0	2.26E-06	0	0	0	0	2.62E-06	0	0	3.52E-06	0	0
k__Bacteria;p__Proteobacteria;c__Betaproteobacteria;Other;Other;Other	0	1.27E-05	3.47E-06	1.69E-05	3.30E-06	0	2.75E-06	6.50E-06	4.46E-06	0	0	2.90E-05	3.27E-06	0	0	4.50E-05	0	4.81E-06	2.62E-06	2.53E-06	0	0	7.17E-06	8.05E-06
k__Bacteria;p__Proteobacteria;c__Betaproteobacteria;o__;f__;g__	0	0	0	0	0	0	0	0	0	0	0	0	3.27E-06	0	0	0	0	0	0	2.53E-06	0	0	0	0
k__Bacteria;p__Proteobacteria;c__Betaproteobacteria;o__Burkholderiales;Other;Other	0	3.17E-06	0	0	0	0	0	0	0	0	0	0	0	0	0	0	8.79E-06	0	0	0	0	0	0	0
k__Bacteria;p__Proteobacteria;c__Betaproteobacteria;o__Burkholderiales;f__;g__	0	0	0	0	0	0	0	0	0	0	0	1.06E-05	0	0	0	0	0	0	0	0	0	0	0	0
k__Bacteria;p__Proteobacteria;c__Betaproteobacteria;o__Burkholderiales;f__Alcaligenaceae;g__Achromobacter	7.02E-06	3.17E-06	0	0	9.90E-06	0	0	0	4.46E-06	0	0	0	0	0	0	0	4.40E-06	0	0	0	0	3.52E-06	0	0
k__Bacteria;p__Proteobacteria;c__Betaproteobacteria;o__Burkholderiales;f__Alcaligenaceae;g__Sutterella	0.001545183	8.57E-05	5.91E-05	8.43E-05	0.000587234	0.000217344	7.16E-05	0.001462463	0.000374497	0.000243968	0.002932208	7.13E-05	0.002498087	0.002429509	0.000324275	0.000286344	0.007754596	0.003378711	0.001053288	4.56E-05	0.00145912	0.000831838	0.000340746	0.003734497
k__Bacteria;p__Proteobacteria;c__Betaproteobacteria;o__Burkholderiales;f__Comamonadaceae;g__Delftia	1.40E-05	3.17E-06	2.08E-05	3.37E-06	6.60E-06	6.79E-06	2.75E-06	0	1.34E-05	2.87E-06	0	2.64E-06	0	2.26E-06	1.07E-05	0	4.40E-06	4.81E-06	7.86E-06	2.53E-06	6.93E-06	7.05E-06	3.59E-06	0
k__Bacteria;p__Proteobacteria;c__Betaproteobacteria;o__Burkholderiales;f__Oxalobacteraceae;g__Ralstonia	0	0	3.47E-06	0	0	0	0	0	4.46E-06	0	0	0	3.27E-06	0	0	0	0	0	0	0	3.47E-06	3.52E-06	0	8.05E-06
k__Bacteria;p__Proteobacteria;c__Deltaproteobacteria;o__Desulfovibrionales;f__Desulfovibrionaceae;Other	0	0	0	0	0	0	0	0	0	0	0	0	0	0	0	4.09E-06	4.40E-06	0	0	0	0	0	0	0
k__Bacteria;p__Proteobacteria;c__Deltaproteobacteria;o__Desulfovibrionales;f__Desulfovibrionaceae;g__	0.002900729	0.001637357	0.003300536	0.002168905	0.008264163	0.002119105	0.002567956	0.004367891	0.002291564	0.002057944	0.002214116	0.002231023	0.004839227	0.002581212	0.00082316	0.003256143	0.002431004	0.002078652	0.001179054	0.002348374	0.000977368	0.002012626	0.002159254	0.000619733
k__Bacteria;p__Proteobacteria;c__Deltaproteobacteria;o__Desulfovibrionales;f__Desulfovibrionaceae;g__Bilophila	9.13E-05	1.90E-05	5.91E-05	0.000148416	0.000376094	0.000889752	3.03E-05	0.000298993	6.24E-05	3.16E-05	2.72E-05	1.58E-05	0.006657206	0.00014491	6.41E-05	5.32E-05	0.000180237	7.69E-05	0.000670751	8.60E-05	2.43E-05	4.58E-05	2.15E-05	0.004925672
k__Bacteria;p__Proteobacteria;c__Deltaproteobacteria;o__Desulfovibrionales;f__Desulfovibrionaceae;g__Desulfovibrio	0.001833148	0.000818679	0.001493927	0.002415141	0.001530767	0.002363617	0.001216545	0.00118297	0.001743193	0.001053369	0.0012349	7.13E-05	0.005205438	0.001034749	0.002066808	0.001975775	0.001503442	0.002359811	0.003327552	0.001849851	0.001563096	0.002037299	0.00266858	0.006648048
k__Bacteria;p__Proteobacteria;c__Gammaproteobacteria;Other;Other;Other	0	0	0	0	0	0	0	0	0	0	0	2.64E-06	0	0	0	0	0	0	0	0	0	0	0	0
k__Bacteria;p__Proteobacteria;c__Gammaproteobacteria;o__Enterobacteriales;f__Enterobacteriaceae;Other	0	0	0	0	3.30E-06	0	0	0	0	0	0	2.11E-05	3.27E-06	0	0	4.09E-06	8.79E-06	7.21E-06	0	2.53E-06	0	3.52E-06	0	0
k__Bacteria;p__Proteobacteria;c__Gammaproteobacteria;o__Enterobacteriales;f__Enterobacteriaceae;g__	0.000449508	3.17E-05	3.82E-05	3.37E-06	3.96E-05	4.75E-05	8.81E-05	3.90E-05	3.57E-05	0.000255449	4.62E-05	0.024932013	4.58E-05	5.21E-05	0.000146102	0.020232266	0.000193425	0.002167566	4.72E-05	3.80E-05	6.59E-05	5.99E-05	0.000161406	3.22E-05
k__Bacteria;p__Proteobacteria;c__Gammaproteobacteria;o__Enterobacteriales;f__Enterobacteriaceae;g__Morganella	0	0	0	0	0	0	0	0	0	0	0	0	0	0	1.07E-05	0	0	0	1.05E-05	0	0	0	0	0
k__Bacteria;p__Proteobacteria;c__Gammaproteobacteria;o__Enterobacteriales;f__Enterobacteriaceae;g__Proteus	0	3.17E-06	0	2.70E-05	3.30E-06	0	0	6.50E-06	0	1.15E-05	0	2.64E-06	0.000192915	1.81E-05	0	1.64E-05	8.79E-06	2.40E-05	1.05E-05	5.06E-06	3.47E-06	0.000109267	0	0
k__Bacteria;p__Proteobacteria;c__Gammaproteobacteria;o__Pasteurellales;f__Pasteurellaceae;Other	7.02E-06	0	0	0	0	0	0	0	0	0	0	0	0	2.26E-06	0	0	0	0	0	2.53E-06	0	0	0	0
k__Bacteria;p__Proteobacteria;c__Gammaproteobacteria;o__Pasteurellales;f__Pasteurellaceae;g__Actinobacillus	0	0	0	0	0	0	0	0	0	0	0	0	0	0	0	0	0	0	0	0	3.47E-06	0	0	0
k__Bacteria;p__Proteobacteria;c__Gammaproteobacteria;o__Pasteurellales;f__Pasteurellaceae;g__Aggregatibacter	3.51E-05	7.30E-05	0	3.37E-06	1.65E-05	6.79E-06	1.38E-05	6.50E-05	1.34E-05	2.30E-05	2.72E-06	2.38E-05	1.31E-05	7.70E-05	1.43E-05	8.18E-06	7.91E-05	0.000139378	1.05E-05	5.06E-06	0.000155963	0	2.51E-05	0.000144873
k__Bacteria;p__Proteobacteria;c__Gammaproteobacteria;o__Pasteurellales;f__Pasteurellaceae;g__Mannheimia	0	0	0	0	0	0	0	0	0	0	0	0	0	2.26E-06	0	0	0	0	0	0	0	0	0	0
k__Bacteria;p__Proteobacteria;c__Gammaproteobacteria;o__Pseudomonadales;f__Pseudomonadaceae;g__	0	0	0	0	0	0	0	0	0	0	0	2.64E-06	0	0	0	0	0	0	0	0	0	0	0	0
k__Bacteria;p__Proteobacteria;c__Gammaproteobacteria;o__Pseudomonadales;f__Pseudomonadaceae;g__Pseudomonas	7.02E-05	1.27E-05	3.47E-06	4.39E-05	1.98E-05	2.04E-05	1.65E-05	1.30E-05	3.57E-05	8.61E-06	1.63E-05	1.06E-05	1.31E-05	9.06E-06	3.92E-05	1.23E-05	1.32E-05	1.92E-05	1.57E-05	2.78E-05	2.77E-05	3.52E-05	1.08E-05	6.44E-05
k__Bacteria;p__Proteobacteria;c__Gammaproteobacteria;o__Xanthomonadales;f__Xanthomonadaceae;g__	0	0	0	0	0	0	0	0	0	0	0	0	0	2.26E-06	0	0	0	0	0	0	0	0	0	0
k__Bacteria;p__Proteobacteria;c__Gammaproteobacteria;o__Xanthomonadales;f__Xanthomonadaceae;g__Stenotrophomonas	0	0	0	6.75E-06	3.30E-06	0	0	0	0	0	2.72E-06	0	0	0	0	0	0	0	0	0	0	0	3.59E-06	0
k__Bacteria;p__TM7;c__TM7-3;o__CW040;f__F16;g__	0.002373962	0.001009069	0.000788654	0.000252983	0.001712216	0.000468648	0.001585362	1.30E-05	8.92E-05	0.000648669	0.001060817	0.000264026	0.000686647	0.000115475	0.000181737	4.91E-05	0.001235284	0.000877119	0.001519669	0.000642766	9.01E-05	0.000246732	0.000900287	0.001142885
k__Bacteria;p__Tenericutes;c__Mollicutes;o__Anaeroplasmatales;f__Anaeroplasmataceae;g__Anaeroplasma	7.02E-06	6.35E-06	0.000159815	0.000583547	0.000125365	0.000230928	0.003690921	0	4.46E-06	8.61E-06	5.44E-06	7.92E-06	9.81E-06	9.06E-06	0	1.23E-05	1.76E-05	4.81E-06	0.000377297	0.00066048	6.93E-06	3.52E-06	7.17E-06	8.05E-06
k__Bacteria;p__Tenericutes;c__Mollicutes;o__RF39;f__;g__	0.004059616	0.0006505	0.00393285	0.003167343	0.000547645	0.00190176	0.001533067	0.000526487	0.021966019	0.000984484	0.000652811	0.000747195	0.007628321	0.001256643	0.040313442	0.018285125	0.000822058	0.000499838	0.001737139	0.002882326	0.003573285	0.002745771	0.002625538	0.005706375
k__Bacteria;p__Tenericutes;c__RF3;o__ML615J-28;f__;g__	6.32E-05	4.76E-05	3.82E-05	0	1.65E-05	2.04E-05	8.26E-06	5.85E-05	0	0	2.72E-06	1.32E-05	2.29E-05	6.79E-06	7.13E-06	0	9.67E-05	4.81E-05	0.000358956	0.00013159	0	0	7.17E-05	6.44E-05
k__Bacteria;p__Verrucomicrobia;c__Verrucomicrobiae;o__Verrucomicrobiales;f__Verrucomicrobiaceae;g__Akkermansia	0.002858588	0.016490979	0.000319631	0.000364295	0.000257327	0.000196968	0.001155993	0.000142996	0.001132407	0.006036061	0.002268517	0.0149967	0.002066481	0.007852318	0.006909552	0.008467608	0.00241342	0.003765605	0.004441102	0.003368196	0.000138634	9.16E-05	0.02001076	0.002873309
All data sorted by abundance of organisms found in the le.60.1 sample
# Constructed from biom file
#OTU ID	le.60.1	le.60.2	le.60.3	le.60.4	le.60.5	le.60.6	le.60.7	le.60.8	ob.60.10	ob.60.11	ob.60.12	ob.60.13	0b.60.14	ob.60.15	ob.60.16	ob.60.9	le.0.1	le.0.2	le.0.3	le.0.4	ob.0.10	ob.0.11	ob.0.12	ob.0.14
Clostridiales;f__;g__	0.204153732	0.190955188	0.336783262	0.234980419	0.083651143	0.200608563	0.274647422	0.12160546	0.21338291	0.210817265	0.086812951	0.169724092	0.233639818	0.149735199	0.131744742	0.20127955	0.127695865	0.169680512	0.238889384	0.357747484	0.179042041	0.338956466	0.079591105	0.240062134
Clostridiaceae;g__	0.125862142	0.056330162	0.061824259	0.014345804	0.196762955	0.12438872	0.014659092	0.123080923	0.101680331	0.053506541	0.14139609	0.089190759	0.006722601	0.066731121	0.089335985	0.078936927	0.038249853	0.056313456	0.021846555	0.017870925	0.12543583	0.056466309	0.145997131	0.004804945
Ruminococcus	0.078902639	0.015266134	0.073330971	0.05195252	0.013740614	0.150836775	0.104650395	0.174761131	0.01330801	0.056919226	0.103193061	0.214238944	0.139784981	0.132563347	0.013990151	0.059080999	0.034948435	0.044314946	0.097075423	0.029045948	0.093172287	0.101977731	0.140477044	0.036338906
Turicibacter	0.078263496	0.036110706	0.046075488	0.014578548	0.126496127	0.036507009	0.013104006	0.04718882	0.067632333	0.033946028	0.099164674	0.021552475	0.003014707	0.028223515	0.032274273	0.016947489	0.008427189	0.009021111	0.00833984	0.003621254	0.006273178	0.013626639	0.097370875	0.005730521
Bacteroides	0.071359339	0.091358816	0.034263042	0.056152032	0.062279787	0.03918985	0.086850855	0.094897628	0.048836162	0.035266327	0.089565636	0.078410561	0.115294572	0.184610996	0.081043809	0.058986914	0.129454277	0.199259856	0.07287338	0.059729178	0.052982359	0.07193991	0.126854376	0.114240183
Ruminococcaceae;g__	0.067686019	0.268196559	0.174570583	0.288272061	0.057350981	0.093845088	0.196177516	0.069424764	0.190208693	0.323989828	0.062988078	0.055960396	0.114421549	0.067063962	0.257107324	0.140918183	0.069518811	0.05459286	0.097248351	0.036964119	0.103604478	0.096317001	0.095333572	0.101378705
Clostridiaceae;Other	0.056659034	0.032258474	0.027696712	0.021523765	0.131593185	0.059701695	0.01778853	0.075151121	0.048755913	0.036457466	0.155309119	0.08549967	0.01814383	0.061799648	0.067224705	0.060488176	0.025958554	0.029081909	0.016082293	0.023124401	0.017235643	0.017133753	0.033174319	0.02091801
S24-7;g__	0.054573038	0.064060011	0.021335362	0.039539504	0.051185025	0.020790317	0.071531195	0.042606435	0.06622797	0.052519187	0.014437998	0.067221122	0.035447334	0.042408859	0.073043838	0.047283616	0.220816958	0.131587105	0.186586561	0.091573942	0.049876963	0.061281101	0.059020803	0.054423849
Oscillospira	0.053610811	0.0237036	0.064085995	0.084590657	0.071695325	0.081687405	0.042213011	0.059337017	0.041997138	0.032304266	0.035874671	0.031210561	0.077107189	0.044958372	0.025268507	0.057457018	0.030776603	0.030475687	0.021757471	0.047374907	0.024527779	0.045134275	0.031825681	0.04220625
Bifidobacterium	0.027616626	0.042860044	0.00927277	0.011505652	0.002517188	0.000244512	0.00578547	0.000259994	0.036883474	0.022120744	0.002140675	0.013959076	0.000225613	0.007650803	0.020183447	0.025545997	0.014115651	0.026565898	0.005187836	0.004223531	0.003393061	0.004931109	0.002973458	0.000305842
Allobaculum	0.027068789	0.020647835	0.002258262	0.000465488	0.00696433	0.000346392	0.000222942	7.15E-05	0.015612949	0.004454573	0.006185382	0.003545875	6.87E-05	0.006901346	0.033678276	0.029996605	0.017263208	0.020284283	0.003539781	0.002105439	0.000204485	0.002389773	0.005297704	0.0002656
Lachnospiraceae;g__	0.023929259	0.053106219	0.075127158	0.125836951	0.078999459	0.077313356	0.089625238	0.083535912	0.03608098	0.054333163	0.050247388	0.023147195	0.053869092	0.061763421	0.021662284	0.028331718	0.015961983	0.037427758	0.023114693	0.162007455	0.089810418	0.072620185	0.029655667	0.061796261
Lactococcus	0.018675638	0.007044443	0.013209094	0.002560185	0.009699257	0.014195284	0.013764574	0.009736757	0.01838155	0.007184147	0.024053356	0.013391419	0.020174343	0.012568691	0.00554831	0.010185674	0.001938649	0.005584726	0.002381689	0.002044705	0.049322427	0.013316462	0.021025825	0.046391462
Lactobacillus	0.018057565	0.005943353	0.001066594	0.001072647	0.007020415	0.002961313	0.000946813	0.000877478	0.002220231	0.004104407	0.003889664	0.001248845	0.000980924	0.028214458	0.015761191	0.067102728	0.004866405	0.005539068	0.004317957	0.001315899	0.01328458	0.001966804	0.004031564	0.00456349
Unassigned;Other	0.009650367	0.014228507	0.004690236	0.003319133	0.005212526	0.006737666	0.006363466	0.010276243	0.007703934	0.005608399	0.007964291	0.007683168	0.006451212	0.009776906	0.02544668	0.007338594	0.048800324	0.013858483	0.012893607	0.011987337	0.004814057	0.00438125	0.005656385	0.009191369
[Ruminococcus]	0.008048996	0.003442892	0.006013925	0.003922918	0.010566912	0.014548468	0.00562308	0.0080078	0.007267021	0.004744465	0.002461641	0.004050165	0.010018507	0.015475951	0.002294869	0.007252691	0.005240067	0.009828541	0.001944129	0.005066213	0.004190206	0.004018202	0.005738881	0.009682326
Dorea	0.007255334	0.005987777	0.001080491	0.000677994	0.009537603	0.00861905	0.002578965	0.014163146	0.000343289	0.000390349	0.032373974	0.003685809	0.017561815	0.001478536	0.000345656	0.004610142	0.010713124	0.003508477	0.020326886	0.009137909	0.034124701	0.006647657	0.028697991	0.063100115
Rikenellaceae;g__	0.005246597	0.005099289	0.003335279	0.00271872	0.009125219	0.001548576	0.001802799	0.008352291	0.006036531	0.001371963	0.007102037	0.016667987	0.011359103	0.006978329	0.004379494	0.001063564	0.010022947	0.01176301	0.013645582	0.013004628	0.002148823	0.00606255	0.005150646	0.000965818
Coprococcus	0.004593406	0.001948328	0.003915478	0.003879068	0.002533683	0.008456042	0.004612963	0.003158921	0.009937539	0.024261924	0.003334775	0.004089769	0.004600535	0.004845433	0.013961643	0.016084365	0.004255357	0.011109376	0.025142665	0.01784562	0.007475826	0.018148878	0.002087518	0.007774836
Peptococcaceae;g__	0.004200087	0.002576616	0.004318491	0.003980261	0.006575041	0.003980113	0.002402814	0.002079948	0.000945159	0.000473585	0.001180499	0.000810561	0.000565666	0.001050599	0.000163919	0.000912211	0.001345185	0.002660194	0.001207875	0.00452973	0.000322324	0.000634453	0.001032999	0.000772654
RF39;f__;g__	0.004059616	0.0006505	0.00393285	0.003167343	0.000547645	0.00190176	0.001533067	0.000526487	0.021966019	0.000984484	0.000652811	0.000747195	0.007628321	0.001256643	0.040313442	0.018285125	0.000822058	0.000499838	0.001737139	0.002882326	0.003573285	0.002745771	0.002625538	0.005706375
CF231	0.003855933	0.006067106	0.001632897	0.000414892	0.000824767	0.001473864	0.002006474	0.000669483	0.00596074	0.000978743	0.000103362	0.011714851	0.00453841	0.000907953	0.000106904	0.000756767	0.065281038	0.064950076	0.059819945	0.047815227	0.00248501	0.009555566	0.00517934	0.014052653
Odoribacter	0.003518802	0.003922041	0.000444704	0.000893872	0.002134496	0.001270104	0.000743138	1.30E-05	0.000490412	0.000723294	0.000650091	0.001164356	0.00155967	0.002196294	0.000805342	0.000490876	0.004945533	0.001662922	4.72E-05	0.003980596	0.000512945	0.000310177	0.000329986	0.000925576
Desulfovibrionaceae;g__	0.002900729	0.001637357	0.003300536	0.002168905	0.008264163	0.002119105	0.002567956	0.004367891	0.002291564	0.002057944	0.002214116	0.002231023	0.004839227	0.002581212	0.00082316	0.003256143	0.002431004	0.002078652	0.001179054	0.002348374	0.000977368	0.002012626	0.002159254	0.000619733
Akkermansia	0.002858588	0.016490979	0.000319631	0.000364295	0.000257327	0.000196968	0.001155993	0.000142996	0.001132407	0.006036061	0.002268517	0.0149967	0.002066481	0.007852318	0.006909552	0.008467608	0.00241342	0.003765605	0.004441102	0.003368196	0.000138634	9.16E-05	0.02001076	0.002873309
Clostridiales;Other	0.002746211	0.001773804	0.001646794	0.000748829	0.004664881	0.003199033	0.001114708	0.005576861	0.002015149	0.002115348	0.012240202	0.004264026	0.001746045	0.002323091	0.005630269	0.003489309	0.001411125	0.000708905	0.00065503	0.00101223	0.001306623	0.000884709	0.001305595	0.000925576
Mucispirillum	0.002451221	0.00059021	0.004759721	0.002384783	0.000300215	0.006404858	0.00025597	0.000298993	0.000552829	0.000332945	0.000149602	0.002122772	0.002449041	0.001270228	0.0003706	0.000437698	0.000905582	0.000444567	0.000618348	0.003897087	0.011971026	0.012555118	0.00034792	0.000708267
F16;g__	0.002373962	0.001009069	0.000788654	0.000252983	0.001712216	0.000468648	0.001585362	1.30E-05	8.92E-05	0.000648669	0.001060817	0.000264026	0.000686647	0.000115475	0.000181737	4.91E-05	0.001235284	0.000877119	0.001519669	0.000642766	9.01E-05	0.000246732	0.000900287	0.001142885
Christensenellaceae;g__	0.002233491	0.00072983	0.001160399	0.001349241	0.002207076	0.003260161	0.00090828	0.000454989	0.001194823	0.001018926	0.00181699	0.001359736	0.005431051	0.003344254	0.001838746	0.002928893	0.001419918	0.000600767	0.001603513	0.000371995	0.002838526	0.003422521	0.002482066	0.004330084
Desulfovibrio	0.001833148	0.000818679	0.001493927	0.002415141	0.001530767	0.002363617	0.001216545	0.00118297	0.001743193	0.001053369	0.0012349	7.13E-05	0.005205438	0.001034749	0.002066808	0.001975775	0.001503442	0.002359811	0.003327552	0.001849851	0.001563096	0.002037299	0.00266858	0.006648048
Streptococcus	0.001826125	0.001957848	0.000524612	0.000873633	0.001260244	0.002424745	0.00136242	0.002235944	0.002238064	0.00227895	0.001525945	0.001861386	0.003155306	0.001985722	0.001126054	0.00122719	0.000303326	0.000463792	0.000372057	0.000207507	0.00346931	0.000560433	0.001262554	0.001553357
rc4-4	0.001819101	0.001024935	0.001219461	0.000964707	0.001821085	0.001521408	0.001395449	0.001091973	0.000998658	0.000275541	0.001302901	0.002906931	0.0058365	0.004707315	0.00128641	0.001370362	0.00142871	0.000790609	0.004962506	0.000673133	0.001382872	0.001431044	0.002406743	0.002591612
Peptostreptococcaceae;g__	0.001762913	0.000974164	0.000892882	0.000408145	0.003655366	0.001996849	0.000572492	0.003048424	0.001350863	0.001139475	0.00666955	0.002370957	0.000693186	0.001822698	0.003855666	0.002024863	0.00119572	0.000716114	0.0004428	0.000918599	0.000457491	0.000585107	0.00088594	0.00063583
Butyricimonas	0.001706724	0.001443794	0.000642736	0.001116497	0.001916758	0.001161432	0.001351411	0.001085473	0.000414621	0.001179658	0.00063105	0.001159076	0.001314439	0.000636246	0.0007412	0.000482695	0.007169924	0.00377762	0.002963355	0.002280049	0.000911517	0.001230134	0.002248924	0.007823127
Sutterella	0.001545183	8.57E-05	5.91E-05	8.43E-05	0.000587234	0.000217344	7.16E-05	0.001462463	0.000374497	0.000243968	0.002932208	7.13E-05	0.002498087	0.002429509	0.000324275	0.000286344	0.007754596	0.003378711	0.001053288	4.56E-05	0.00145912	0.000831838	0.000340746	0.003734497
Bacteroidales;f__;g__	0.001531135	0.002211701	0.001136079	0.001423449	0.002190581	0.002995273	0.000889014	0.00081248	0.00347747	0.001251414	0.001466104	0.0085967	0.005767835	0.002880089	0.00378796	0.001640343	0.011236251	0.010931549	0.005297881	0.002039644	0.000211416	0.00121251	0.001649928	0.001585551
YS2;f__;g__	0.001496018	0.000558478	0.000799077	0.001440315	0.000544346	0.000903336	0.001125717	0.000890478	0.000352205	0.000223877	5.98E-05	0.000657426	0.001118254	0.00055247	0.000313585	0.0002618	0.004585059	0.006445024	0.010587902	0.008338247	0.000707032	0.000979877	0.001997848	0.003806933
Dehalobacteriaceae;g__Dehalobacterium	0.001432806	0.001024935	0.001417494	0.001170466	0.000969926	0.001806672	0.001329392	0.001260968	0.001658486	0.00053386	0.001319222	0.000683828	0.002370567	0.002198559	0.000595098	0.001542168	0.001393541	0.001014094	0.00066813	0.002659635	0.001306623	0.002460267	0.000670732	0.002358206
Erysipelotrichaceae;g__	0.001334476	0.002513153	0.001810084	0.003649697	0.004008366	0.004102369	0.003677159	0.004348391	0.001604986	0.000212396	0.001139699	0.000660066	0.010332403	0.006627375	0.001225831	0.003157968	0.00053192	0.002057025	0.00154587	0.000961619	0.012265622	0.002724623	0.008464849	0.004402521
Parabacteroides	0.001208052	0.001688128	0.00108744	0.001298644	0.005097059	0.000489024	0.000941309	0.001975951	0.001355322	0.001443718	0.003582299	0.001660726	0.006140586	0.003482372	0.001097546	0.001141286	0.002101302	0.004421642	0.005117093	0.002163642	0.001219977	0.003644579	0.001581779	0.002084557
Adlercreutzia	0.001186981	0.000898008	0.000409961	0.000529577	0.001365814	0.00095088	0.000864242	0.000604485	0.000748994	0.000548211	0.001400823	0.000512211	0.001108444	0.000729079	0.00047394	0.000814036	0.000430811	0.000646425	0.000233191	0.000172079	0.000519877	0.000183286	0.0007066	0.000241455
Rothia	0.001151863	0.001342252	0.000382167	0.000475607	0.000554243	0.001059552	0.00116425	0.000922977	0.000579578	0.001185399	0.000856814	0.001071947	0.004074106	0.001202301	0.000709129	0.000490876	0.000804473	0.000793012	0.000728393	0.000230282	0.003538627	0.000581582	0.001212339	0.002269673
RF32;f__;g__	0.001081628	0.001040801	0.000246672	0.0010659	0.000577337	0.00071316	0.000715615	0.000825479	0.001801151	0.000588394	0.000437927	0.001930033	0.001242504	0.001564577	0.002066808	0.000503148	0.003688269	0.005962008	0.008544209	0.001295655	0.001219977	0.001053897	0.003310617	0.052009304
[Mogibacteriaceae];g__	0.000962227	0.000555305	0.000913727	0.000580174	0.002497394	0.00163008	0.000704605	0.001280468	0.000905034	0.000464975	0.001036337	0.000451485	0.001886644	0.001430988	0.000848104	0.000634048	0.000259366	0.000389297	0.000303934	0.000415014	0.001112536	0.000673225	0.001068867	0.003903515
Coriobacteriaceae;g__	0.000737473	4.44E-05	4.17E-05	0.000101193	4.29E-05	5.43E-05	9.08E-05	6.50E-05	0.001127949	4.31E-05	0.001441624	2.90E-05	2.29E-05	2.49E-05	0.00027795	0.000167716	0.00036487	0.000516659	4.98E-05	3.04E-05	6.59E-05	4.23E-05	0.000118364	3.22E-05
[Prevotella]	0.000716403	0.00164053	0.000180661	0.000431757	0.001491178	0.000387144	0.001626647	0.0039909	0.002617019	0.003593509	0.00123218	0.001248845	0.010561285	0.004723165	0.002633398	0.000752676	0.044048216	7.45E-05	0.000104805	0.001090678	0.001369008	4.93E-05	0.004246772	3.22E-05
Clostridium	0.000639144	0.000196737	0.000309208	0.000111312	0.000722496	0.000685992	0.000269732	0.001501462	0.000370038	0.000241098	0.00063105	0.000570297	0.000310626	0.000452844	0.000655677	0.000560417	0.000492355	0.000293174	0.000204369	0.000134121	0.000523342	0.000380672	0.000326399	0.000474861
Lachnospiraceae;Other	0.000519743	0.00072983	0.000760861	0.000512712	0.000993019	0.002098729	0.000792681	0.003873903	0.000263039	0.000467845	0.000829614	0.000208581	0.000719344	0.0007404	0.000413362	0.000359976	0.000786889	0.000475807	0.000408739	0.002042175	0.018940838	0.002696425	0.002170014	0.004949818
Prevotella	0.000477602	0.000472803	0.00025362	0.000199013	0.000135262	0.000129048	0.00132664	0.000279493	0.000213998	0.000218136	3.54E-05	0.000990099	0.000274659	0.000172081	0.000299331	6.14E-05	0.00174962	0.001521141	0.002766846	0.002006747	0.000131702	0.000158613	3.95E-05	0.000217309
Enterobacteriaceae;g__	0.000449508	3.17E-05	3.82E-05	3.37E-06	3.96E-05	4.75E-05	8.81E-05	3.90E-05	3.57E-05	0.000255449	4.62E-05	0.024932013	4.58E-05	5.21E-05	0.000146102	0.020232266	0.000193425	0.002167566	4.72E-05	3.80E-05	6.59E-05	5.99E-05	0.000161406	3.22E-05
Ruminococcaceae;Other	0.000428437	0.00105032	0.000938047	0.000748829	0.000326608	0.001521408	0.000988099	0.00319792	0.000276414	0.001082071	0.001566746	0.000934653	0.001262123	0.00091701	0.000520265	0.000359976	0.000474771	0.000209067	0.000799136	0.000607338	0.00039164	0.000370098	0.000634864	0.000362182
[Barnesiellaceae];g__	0.000238801	0.000345876	0.000396064	0.000765694	0.000517954	0.000285264	0.000220189	0.000188495	5.35E-05	6.31E-05	0.000100642	0.000205941	4.25E-05	0.000251329	0.000213808	0.000163625	0.000386851	0.000225888	0.000269872	0.000556727	0.000162895	0.000222059	0.000337159	6.44E-05
Roseburia	0.000203683	0.001272442	0.000482921	0.000354176	0.000547645	0.00064524	0.000531206	0.000279493	0.001074449	0.00026406	0.000889455	0.000166337	0.006078461	0.00040756	0.000306458	0.000118628	0.001257264	0.000112944	0.000670751	0.00088064	0.000149031	0.000197385	0.000215208	0.010438884
Blautia	0.000189636	0.000107888	0.000326579	0.000296833	0.000343103	0.000787872	0.000217437	0.001163471	0.00020954	0.000166472	0.001321942	0.000126733	0.001713348	0.000837762	0.00065924	0.000294526	9.67E-05	0.000225888	0.000235811	0.000113876	0.012386927	0.001469816	0.003073888	0.014857502
SMB53	0.000140471	8.25E-05	3.13E-05	1.69E-05	0.000521253	0.00020376	2.48E-05	0.000350991	0.000142665	0.000223877	0.000563049	0.000689109	0.000179836	0.000314727	0.000698438	0.000531782	0.000158257	5.77E-05	4.45E-05	4.81E-05	1.39E-05	3.17E-05	3.23E-05	4.83E-05
Victivallaceae;g__	0.000112377	0.000101542	3.47E-05	2.36E-05	8.25E-05	6.79E-06	1.93E-05	1.30E-05	9.81E-05	1.44E-05	1.63E-05	5.28E-05	2.62E-05	2.04E-05	3.21E-05	1.23E-05	0.000237386	0.00021147	0.000141486	0.000103754	6.93E-06	3.88E-05	8.61E-05	6.44E-05
Bilophila	9.13E-05	1.90E-05	5.91E-05	0.000148416	0.000376094	0.000889752	3.03E-05	0.000298993	6.24E-05	3.16E-05	2.72E-05	1.58E-05	0.006657206	0.00014491	6.41E-05	5.32E-05	0.000180237	7.69E-05	0.000670751	8.60E-05	2.43E-05	4.58E-05	2.15E-05	0.004925672
Anaerovorax	8.43E-05	4.44E-05	0.000191084	8.77E-05	0.000118766	0.00020376	0.00010459	0.000266493	9.36E-05	1.72E-05	0.000114242	2.11E-05	9.16E-05	6.57E-05	2.85E-05	8.18E-05	3.96E-05	0.000103332	2.88E-05	0.000134121	6.59E-05	4.23E-05	3.95E-05	0.000209261
Enterococcaceae;Other	7.02E-05	3.81E-05	4.17E-05	0.000101193	6.27E-05	4.75E-05	3.85E-05	1.95E-05	0.002911267	0.000241098	0.000103362	0.000446205	0.002174382	8.83E-05	8.55E-05	0.000179988	4.84E-05	2.88E-05	1.83E-05	3.04E-05	0.034700031	0.000750769	0.000308465	0.000820945
Pseudomonas	7.02E-05	1.27E-05	3.47E-06	4.39E-05	1.98E-05	2.04E-05	1.65E-05	1.30E-05	3.57E-05	8.61E-06	1.63E-05	1.06E-05	1.31E-05	9.06E-06	3.92E-05	1.23E-05	1.32E-05	1.92E-05	1.57E-05	2.78E-05	2.77E-05	3.52E-05	1.08E-05	6.44E-05
ML615J-28;f__;g__	6.32E-05	4.76E-05	3.82E-05	0	1.65E-05	2.04E-05	8.26E-06	5.85E-05	0	0	2.72E-06	1.32E-05	2.29E-05	6.79E-06	7.13E-06	0	9.67E-05	4.81E-05	0.000358956	0.00013159	0	0	7.17E-05	6.44E-05
Bacteria;Other	4.21E-05	1.27E-05	4.17E-05	1.69E-05	9.90E-06	2.72E-05	1.65E-05	3.25E-05	4.46E-05	8.61E-06	8.16E-06	5.28E-06	3.60E-05	1.13E-05	0.000317148	3.27E-05	1.76E-05	1.44E-05	2.62E-06	1.77E-05	1.39E-05	3.52E-06	3.59E-06	1.61E-05
Firmicutes;Other	4.21E-05	2.22E-05	1.04E-05	1.01E-05	2.97E-05	2.04E-05	1.38E-05	4.55E-05	5.35E-05	5.74E-06	5.17E-05	1.58E-05	9.81E-06	3.17E-05	9.27E-05	2.86E-05	7.91E-05	1.92E-05	1.57E-05	7.59E-06	0.00012477	1.41E-05	1.08E-05	1.61E-05
Aggregatibacter	3.51E-05	7.30E-05	0	3.37E-06	1.65E-05	6.79E-06	1.38E-05	6.50E-05	1.34E-05	2.30E-05	2.72E-06	2.38E-05	1.31E-05	7.70E-05	1.43E-05	8.18E-06	7.91E-05	0.000139378	1.05E-05	5.06E-06	0.000155963	0	2.51E-05	0.000144873
Anaerotruncus	2.81E-05	1.27E-05	0.000100753	1.35E-05	7.92E-05	0.000190176	2.48E-05	0.000116997	4.46E-05	5.17E-05	0.000100642	3.17E-05	0.000451225	9.96E-05	1.43E-05	1.64E-05	7.91E-05	0.000124959	5.50E-05	5.57E-05	4.51E-05	9.52E-05	3.23E-05	7.24E-05
Coprobacillus	2.81E-05	6.35E-06	3.47E-06	2.36E-05	0	1.36E-05	5.50E-06	4.55E-05	1.34E-05	8.61E-06	2.99E-05	1.32E-05	0.000539508	6.11E-05	3.92E-05	0	8.79E-06	1.44E-05	7.86E-06	5.06E-06	0.007961044	0.001036273	3.95E-05	0.002438691
Alphaproteobacteria;o__;f__;g__	2.81E-05	6.35E-05	0	3.37E-05	1.32E-05	6.79E-06	0.000112847	6.50E-05	4.90E-05	2.87E-06	2.72E-06	0	2.62E-05	0	0.000121158	0	0.002088114	0.00014899	0.000282973	6.58E-05	1.73E-05	3.52E-06	3.59E-06	0.000329988
Granulicatella	2.11E-05	1.27E-05	0	6.75E-06	2.31E-05	6.79E-06	1.10E-05	6.50E-06	4.01E-05	2.87E-05	8.70E-05	1.06E-05	3.27E-06	3.17E-05	7.13E-06	8.18E-06	0	4.81E-06	5.24E-06	7.59E-06	1.73E-05	1.76E-05	4.30E-05	8.05E-05
Enterococcus	2.11E-05	1.59E-05	6.95E-06	6.75E-06	2.31E-05	1.36E-05	8.26E-06	6.50E-06	0.001168073	6.89E-05	2.99E-05	0.00010033	0.00013079	1.36E-05	3.92E-05	6.55E-05	1.32E-05	1.44E-05	1.31E-05	1.01E-05	0.000554535	2.11E-05	3.59E-05	0.000321939
Caulobacteraceae;g__	2.11E-05	3.17E-06	2.08E-05	6.75E-06	3.30E-06	0	2.75E-06	0	0	5.74E-06	5.44E-06	5.28E-06	6.54E-06	4.53E-06	3.56E-06	8.18E-06	4.40E-06	7.21E-06	0	1.52E-05	6.93E-06	1.41E-05	7.17E-06	8.05E-06
Bacteroidales;Other	1.40E-05	1.59E-05	3.47E-06	3.37E-06	3.30E-06	6.79E-06	1.38E-05	2.60E-05	8.92E-06	2.87E-06	1.09E-05	1.58E-05	9.81E-06	1.58E-05	3.56E-05	4.09E-06	0.00025497	3.12E-05	3.14E-05	2.53E-05	1.39E-05	3.52E-06	2.51E-05	0
Prevotellaceae;g__	1.40E-05	0	0	3.37E-06	0	6.79E-06	1.65E-05	1.30E-05	8.92E-06	2.30E-05	1.63E-05	2.64E-06	3.92E-05	2.26E-05	2.14E-05	4.09E-06	0.000931958	0	0	1.52E-05	6.93E-06	0	1.08E-05	0
Flavobacteriaceae;g__	1.40E-05	0	0	3.37E-06	3.30E-06	6.79E-06	0	0	0	2.87E-06	5.44E-06	5.28E-06	3.27E-06	2.26E-06	3.56E-06	0	0	0	5.24E-06	0	1.04E-05	7.05E-06	1.08E-05	0
Anaerostipes	1.40E-05	9.52E-06	4.86E-05	3.37E-06	9.90E-06	3.40E-05	0.004929484	2.60E-05	0	2.87E-06	1.09E-05	5.28E-06	2.29E-05	3.85E-05	1.43E-05	1.64E-05	0	7.21E-06	1.57E-05	4.05E-05	3.47E-06	7.05E-06	7.17E-06	4.02E-05
Peptococcus	1.40E-05	9.52E-06	1.39E-05	1.69E-05	1.32E-05	2.72E-05	8.26E-06	6.50E-06	1.34E-05	1.44E-05	0.013510463	1.06E-05	0	1.81E-05	3.56E-06	2.05E-05	8.79E-06	1.20E-05	7.86E-06	2.28E-05	0.003808963	0.001617855	0.00025825	1.61E-05
Peptostreptococcaceae;Other	1.40E-05	1.59E-05	6.95E-06	6.75E-06	8.58E-05	2.04E-05	1.10E-05	2.60E-05	1.78E-05	2.87E-05	0.000111522	4.49E-05	6.54E-06	2.94E-05	4.99E-05	5.73E-05	2.20E-05	1.44E-05	5.24E-06	1.27E-05	3.47E-06	7.05E-06	1.08E-05	8.05E-06
Erysipelotrichaceae;g__Clostridium	1.40E-05	6.03E-05	3.47E-05	3.37E-05	2.64E-05	5.43E-05	3.03E-05	0.000116997	4.46E-06	5.74E-06	2.72E-06	1.06E-05	5.56E-05	3.62E-05	5.35E-05	2.86E-05	4.40E-06	0	1.31E-05	1.27E-05	7.28E-05	7.05E-06	2.51E-05	4.02E-05
Delftia	1.40E-05	3.17E-06	2.08E-05	3.37E-06	6.60E-06	6.79E-06	2.75E-06	0	1.34E-05	2.87E-06	0	2.64E-06	0	2.26E-06	1.07E-05	0	4.40E-06	4.81E-06	7.86E-06	2.53E-06	6.93E-06	7.05E-06	3.59E-06	0
Corynebacterium	7.02E-06	6.35E-06	3.47E-06	0	0	6.79E-06	2.75E-06	0	4.46E-06	2.87E-06	5.44E-06	0	3.27E-06	6.79E-06	7.13E-06	4.09E-06	0	0	0	0	0	0	1.08E-05	0
Micrococcaceae;g__	7.02E-06	3.17E-06	3.47E-06	0	0	6.79E-06	0	0	4.46E-06	5.74E-06	2.72E-06	0	1.31E-05	2.26E-06	3.56E-06	0	0	0	2.62E-06	0	1.39E-05	0	0	8.05E-06
Elizabethkingia	7.02E-06	9.52E-06	3.47E-06	1.69E-05	3.30E-06	0	5.50E-06	6.50E-06	8.92E-06	1.44E-05	2.72E-06	5.28E-06	3.27E-06	1.36E-05	2.14E-05	1.23E-05	0	1.44E-05	1.05E-05	5.06E-06	1.04E-05	1.41E-05	2.15E-05	2.41E-05
Bacilli;Other	7.02E-06	3.17E-06	0	0	3.30E-06	0	8.26E-06	0	4.46E-06	2.87E-06	8.16E-06	5.28E-06	1.63E-05	4.53E-06	1.07E-05	4.09E-06	0	0	0	0	0	0	7.17E-06	0
Weissella	7.02E-06	0	0	0	0	0	0	0	0	0	2.72E-06	0	0	0	0	0	0	0	0	0	0	0	0	0
Christensenella	7.02E-06	0	1.74E-05	6.75E-06	4.29E-05	6.79E-06	1.38E-05	6.50E-06	1.34E-05	2.87E-06	8.16E-06	1.85E-05	2.62E-05	2.26E-05	3.56E-06	0	0	1.20E-05	1.83E-05	2.53E-06	6.93E-06	1.41E-05	3.59E-06	3.22E-05
02d06	7.02E-06	6.35E-06	3.47E-06	0	1.32E-05	1.36E-05	0	3.25E-05	1.34E-05	5.74E-06	8.16E-06	5.28E-06	0	9.06E-06	1.78E-05	2.05E-05	1.32E-05	2.40E-06	0	0	6.93E-06	0	1.08E-05	8.05E-06
Sarcina	7.02E-06	3.17E-06	0	3.37E-06	3.30E-06	4.08E-05	5.50E-06	6.50E-06	1.78E-05	8.61E-06	1.36E-05	5.28E-06	0	4.53E-06	0	8.18E-06	0	0	0	0	6.93E-06	0	3.59E-06	0
[Acidaminobacteraceae];Other	7.02E-06	0	0	0	0	0	0	0	0	0	0	0	0	0	0	0	0	0	0	0	0	0	0	0
Devosia	7.02E-06	0	0	0	0	0	0	0	0	0	0	0	0	0	0	0	0	0	2.62E-06	0	0	3.52E-06	0	0
Agrobacterium	7.02E-06	0	0	3.37E-06	3.30E-06	0	0	6.50E-06	8.92E-06	0	2.72E-06	0	0	2.26E-06	0	0	0	0	2.62E-06	0	0	3.52E-06	0	0
Achromobacter	7.02E-06	3.17E-06	0	0	9.90E-06	0	0	0	4.46E-06	0	0	0	0	0	0	0	4.40E-06	0	0	0	0	3.52E-06	0	0
Pasteurellaceae;Other	7.02E-06	0	0	0	0	0	0	0	0	0	0	0	0	2.26E-06	0	0	0	0	0	2.53E-06	0	0	0	0
Anaeroplasma	7.02E-06	6.35E-06	0.000159815	0.000583547	0.000125365	0.000230928	0.003690921	0	4.46E-06	8.61E-06	5.44E-06	7.92E-06	9.81E-06	9.06E-06	0	1.23E-05	1.76E-05	4.81E-06	0.000377297	0.00066048	6.93E-06	3.52E-06	7.17E-06	8.05E-06
Actinomycetales;Other;Other	0	3.17E-06	0	0	0	0	0	0	0	0	0	0	3.27E-06	0	0	0	0	0	2.62E-06	0	0	0	0	0
Actinomyces	0	0	0	0	0	0	0	0	0	2.87E-06	0	0	0	0	0	0	0	0	0	0	0	0	0	0
Cellulomonas	0	3.17E-06	0	0	0	0	0	0	0	0	0	0	6.54E-06	0	0	0	0	0	0	0	0	0	0	0
Demequina	0	0	0	0	0	6.79E-06	0	0	0	0	0	0	3.27E-06	0	0	0	0	0	0	0	0	0	0	0
Cryocola	0	0	0	0	0	0	0	0	0	0	0	0	0	0	0	0	0	0	2.62E-06	0	0	0	0	0
Microbacterium	0	0	0	0	0	0	0	0	0	0	0	0	3.27E-06	0	0	0	0	0	0	0	0	0	0	0
Yonghaparkia	0	0	0	0	0	0	0	6.50E-06	0	0	0	0	0	0	0	0	0	0	0	0	0	0	0	0
Micrococcaceae;Other	0	3.17E-06	0	0	3.30E-06	0	0	0	4.46E-06	2.87E-06	2.72E-06	2.64E-06	6.54E-06	2.26E-06	0	8.18E-06	4.40E-06	2.40E-06	2.62E-06	0	0	0	0	0
Arthrobacter	0	3.17E-06	0	0	0	6.79E-06	0	0	0	0	2.72E-06	2.64E-06	3.27E-06	4.53E-06	0	0	0	0	2.62E-06	2.53E-06	1.73E-05	0	0	0
Micromonosporaceae;g__	0	0	0	0	3.30E-06	0	0	0	0	0	0	0	0	0	0	0	0	0	0	0	0	0	0	0
Mycobacterium	0	0	0	0	0	0	0	0	0	0	0	0	0	0	3.56E-06	0	0	0	0	0	0	0	0	0
Coriobacteriaceae;Other	0	3.17E-06	0	0	0	0	0	0	0	0	0	0	0	2.26E-06	0	0	0	0	0	0	0	0	0	0
AF12	0	0.001158208	4.86E-05	0	0	0	2.75E-06	0	0	0	0	0	0	0	0	4.09E-06	3.96E-05	0.000749757	2.10E-05	5.06E-06	0	3.52E-06	0	0
Alistipes	0	0	0	0	0	0	0	0	0	0	0	0	0	0	0	0	0	0	2.62E-06	0	0	0	0	0
Paraprevotella	0	0	0	3.37E-06	0	6.79E-06	2.75E-06	0	4.46E-06	2.30E-05	2.72E-05	0	3.27E-05	6.79E-06	0	4.09E-06	4.40E-06	4.81E-06	2.62E-06	0	3.47E-06	0	2.51E-05	5.63E-05
Chryseobacterium	0	6.35E-06	0	3.37E-06	9.90E-06	6.79E-06	0	0	0	0	2.72E-06	0	0	2.26E-06	0	0	8.79E-06	2.40E-06	0	0	0	3.52E-06	0	0
Pedobacter	0	0	0	6.75E-06	6.60E-06	0	0	0	4.46E-06	0	0	2.64E-06	0	0	0	0	0	0	2.62E-06	0	0	1.06E-05	0	0
Sphingobacterium	0	0	0	0	0	0	0	0	0	0	0	0	0	0	0	0	0	0	0	0	0	0	3.59E-06	0
Streptophyta;f__;g__	0	0	0	0	0	0	2.75E-06	0	0	2.87E-06	0	0	0	2.26E-06	0	0	0	0	0	0	0	0	0	0
AHT28;o__;f__;g__	0	0	0	0	0	0	2.75E-06	0	0	0	0	0	0	0	0	0	0	0	0	0	0	0	0	0
Bacillales;Other	0	0	0	0	3.30E-06	0	0	0	0	2.87E-06	0	0	4.58E-05	0	0	0	0	0	0	0	0	0	0	0
Bacillales;f__;g__	0	0	0	0	0	0	0	0	0	0	0	0	3.27E-06	0	0	0	0	0	0	0	0	0	0	0
Bacillaceae;Other	0	0	0	0	0	0	0	0	0	0	0	0	3.27E-06	0	0	0	0	0	0	0	0	0	0	0
Anoxybacillus	0	0	0	0	0	0	2.75E-06	0	0	2.87E-06	0	0	0	0	0	0	0	0	0	0	0	0	0	0
Cohnella	0	3.17E-06	0	0	0	0	0	0	0	0	0	0	0	0	0	0	0	0	0	0	0	0	0	0
Paenibacillus	0	0	0	0	3.30E-06	0	0	0	0	0	0	0	6.54E-06	0	0	0	0	0	0	0	0	0	0	0
Planococcaceae;g__	0	0	0	0	0	0	0	0	0	0	0	0	6.21E-05	0	0	0	0	2.40E-06	0	0	0	0	0	0
Sporolactobacillus	0	0	0	0	0	0	0	0	0	0	0	0	0	0	3.56E-06	0	0	0	0	0	0	0	0	0
Staphylococcus	0	2.22E-05	6.95E-06	1.69E-05	3.96E-05	2.04E-05	8.26E-06	1.95E-05	2.67E-05	0.000373128	0.000505928	1.85E-05	0.012238665	0.000183402	1.07E-05	5.32E-05	8.79E-06	7.21E-06	1.83E-05	7.59E-06	3.81E-05	7.05E-06	0.000283357	8.05E-06
Gemellales;f__;g__	0	0	0	0	0	0	0	0	0	2.87E-06	2.72E-06	0	2.29E-05	2.26E-06	0	0	0	0	0	0	0	0	0	0
Lactobacillales;Other	0	0	0	6.75E-06	0	0	0	0	8.92E-06	0	0	0	0	0	0	0	0	0	0	2.53E-06	2.77E-05	0	0	0
Lactobacillales;f__;g__	0	0	0	0	0	0	2.75E-06	0	8.92E-06	0	0	2.64E-06	9.81E-06	4.53E-06	0	0	0	2.40E-06	0	0	0.0001421	0	3.59E-06	0
Aerococcus	0	0	0	0	0	0	0	0	4.46E-06	0	2.72E-06	2.64E-06	0.001569479	0	0	0	4.40E-06	0	2.62E-06	5.06E-06	3.47E-06	0	3.59E-06	0
Trichococcus	0	0	0	0	0	6.79E-06	0	0	0	0	0	0	0	0	0	0	0	0	0	0	0	0	0	0
Enterococcaceae;g__	0	0	0	3.37E-06	0	0	0	0	4.46E-06	0	0	0	3.27E-06	0	0	0	0	0	0	0	2.77E-05	3.52E-06	0	8.05E-06
Streptococcaceae;Other	0	0	0	0	0	0	0	6.50E-06	0	0	0	0	0	9.06E-06	0	0	0	0	0	0	0	0	0	0
Clostridia;Other	0	0	0	0	0	0	0	0	0	0	0	2.64E-06	0	0	0	0	0	0	0	0	0	0	0	0
Clostridia;o__;f__;g__	0	3.17E-06	2.43E-05	6.75E-06	3.30E-06	1.36E-05	2.75E-06	0	0	2.87E-06	5.44E-06	0	3.27E-06	0	1.07E-05	4.09E-06	0	0	5.24E-06	5.06E-06	0	0	1.08E-05	0
Alkaliphilus	0	0	0	0	0	0	0	0	0	0	0	0	0	0	0	4.09E-06	0	0	0	0	0	0	0	0
Candidatus Arthromitus	0	6.35E-06	0	6.75E-06	3.30E-06	0	5.50E-06	0	0	0	5.44E-06	0	0.000922069	6.79E-06	3.56E-06	0	0	2.40E-06	0	2.53E-06	3.47E-06	3.52E-06	1.43E-05	0.002503079
Dehalobacteriaceae;g__	0	3.17E-06	0	3.37E-06	0	0	0	1.95E-05	0	0	0	0	0	0	0	0	0	2.40E-06	0	0	0	0	3.59E-06	0
Anaerofustis	0	3.17E-06	3.47E-06	1.35E-05	0	6.79E-06	8.26E-06	6.50E-06	8.92E-06	0	1.63E-05	7.92E-06	9.81E-06	2.26E-06	1.43E-05	8.18E-06	0	2.40E-06	2.62E-06	2.53E-06	2.08E-05	1.06E-05	0	8.05E-06
Gracilibacteraceae;g__	0	0	0	0	0	0	0	0	0	2.87E-06	0	0	3.27E-06	0	0	0	0	0	0	0	0	0	0	0
Gracilibacter	0	0	0	0	0	0	0	0	0	0	0	0	0	2.26E-06	0	0	0	0	0	0	0	0	0	0
Butyrivibrio	0	0	0	0	0	0	2.75E-06	6.50E-06	0	0	5.44E-06	0	3.27E-06	0	0	4.09E-06	4.40E-06	0	0	0	0	0	0	0
_Clostridium	0	0	0	0	0	0	0	0	0	0	0	0	0	0	0	0	0	1.20E-05	0	0	1.04E-05	0	3.59E-06	7.24E-05
Epulopiscium	0	0	0	0	0	0	0	0	0	0	5.44E-06	3.70E-05	0	0	0	8.18E-06	0	2.40E-06	2.62E-06	0	0	0	0	0
Lachnospira	0	0	0	0	0	0	0	0	0	0	0	0	0	0	0	0	0	0	2.62E-06	0	0	0	0	0
Peptococcaceae;Other	0	0	0	0	0	0	2.75E-06	0	0	0	0	0	0	0	0	0	0	0	0	0	0	0	0	0
Peptostreptococcaceae;g__Clostridium	0	0	0	0	0	0	0	0	0	2.87E-06	0	0	0	0	0	4.09E-06	0	0	0	0	0	0	0	0
Peptostreptococcaceae;g__[Clostridium]	0	0	0	0	0	0	0	0	4.46E-06	0	0	0	0	0	0	0	0	0	0	0	0	0	0	0
Veillonellaceae;g__	0	0	0	0	0	0	0	0	0	0	0	0	0	0	0	0	0	0	0	0	3.47E-06	0	0	0
G07	0	0	0	0	0	0	0	0	0	0	0	0	3.27E-06	0	0	0	0	0	0	0	0	0	0	0
Sporomusa	0	0	0	0	3.30E-06	0	0	0	0	0	0	0	0	2.26E-06	0	0	0	0	0	0	0	0	0	0
Veillonella	0	0	0	0	0	0	0	0	8.92E-06	2.87E-06	0	1.58E-05	3.27E-06	4.53E-06	0	4.09E-06	8.79E-06	1.20E-05	2.62E-06	2.53E-06	4.85E-05	2.82E-05	5.02E-05	0.00016097
[Mogibacteriaceae];Other	0	0	0	0	0	0	0	0	0	0	0	0	0	0	0	0	0	0	0	2.53E-06	3.47E-06	0	0	0
Sedimentibacter	0	0	0	0	0	0	0	0	0	0	0	0	4.90E-05	0	0	0	0	0	0	0	0	0	0	4.83E-05
OPB54;f__;g__	0	3.17E-06	0	3.37E-06	3.30E-06	0	0	0	0	0	0	0	0	0	0	0	0	0	0	0	0	0	0	0
SHA-98;f__;g__	0	0	0	0	0	0	0	0	0	0	0	0	0	0	0	0	0	0	0	0	0	0	0	8.05E-06
Erysipelotrichaceae;Other	0	3.17E-06	3.47E-06	0	0	0	2.75E-06	0	0	0	0	0	6.54E-06	4.53E-06	0	0	8.79E-06	0	0	2.53E-06	2.08E-05	0	7.17E-06	0
Holdemania	0	0	0	0	0	0	0	0	0	0	0	0	0	0	0	0	0	0	0	0	3.47E-06	0	0	4.02E-05
[Eubacterium]	0	3.17E-06	0	0	0	0	2.75E-06	0	0	0	0	2.64E-06	0	2.26E-06	0	0	0	0	0	2.53E-06	0.001230375	0.000352474	0.000254663	0.003951806
Fusobacterium	0	0	0	0	0	0	0	0	0	0	0	0	0	0	0	0	0	4.81E-06	0	0	0	0	3.59E-06	0
Proteobacteria;Other	0	0	0	0	0	0	0	0	0	0	0	2.64E-06	0	0	0	4.09E-06	0	0	0	0	0	0	0	0
Rhizobiales;f__;g__	0	0	0	3.37E-06	0	0	0	0	0	0	0	0	0	0	0	0	0	2.40E-06	0	0	0	0	0	0
Rhodoplanes	0	0	0	0	0	0	0	0	0	0	0	0	3.27E-06	0	0	0	0	0	0	0	3.47E-06	0	0	0
Betaproteobacteria;Other	0	1.27E-05	3.47E-06	1.69E-05	3.30E-06	0	2.75E-06	6.50E-06	4.46E-06	0	0	2.90E-05	3.27E-06	0	0	4.50E-05	0	4.81E-06	2.62E-06	2.53E-06	0	0	7.17E-06	8.05E-06
Betaproteobacteria;o__;f__;g__	0	0	0	0	0	0	0	0	0	0	0	0	3.27E-06	0	0	0	0	0	0	2.53E-06	0	0	0	0
Burkholderiales;Other	0	3.17E-06	0	0	0	0	0	0	0	0	0	0	0	0	0	0	8.79E-06	0	0	0	0	0	0	0
Burkholderiales;f__;g__	0	0	0	0	0	0	0	0	0	0	0	1.06E-05	0	0	0	0	0	0	0	0	0	0	0	0
Ralstonia	0	0	3.47E-06	0	0	0	0	0	4.46E-06	0	0	0	3.27E-06	0	0	0	0	0	0	0	3.47E-06	3.52E-06	0	8.05E-06
Desulfovibrionaceae;Other	0	0	0	0	0	0	0	0	0	0	0	0	0	0	0	4.09E-06	4.40E-06	0	0	0	0	0	0	0
Gammaproteobacteria;Other	0	0	0	0	0	0	0	0	0	0	0	2.64E-06	0	0	0	0	0	0	0	0	0	0	0	0
Enterobacteriaceae;Other	0	0	0	0	3.30E-06	0	0	0	0	0	0	2.11E-05	3.27E-06	0	0	4.09E-06	8.79E-06	7.21E-06	0	2.53E-06	0	3.52E-06	0	0
Morganella	0	0	0	0	0	0	0	0	0	0	0	0	0	0	1.07E-05	0	0	0	1.05E-05	0	0	0	0	0
Proteus	0	3.17E-06	0	2.70E-05	3.30E-06	0	0	6.50E-06	0	1.15E-05	0	2.64E-06	0.000192915	1.81E-05	0	1.64E-05	8.79E-06	2.40E-05	1.05E-05	5.06E-06	3.47E-06	0.000109267	0	0
Actinobacillus	0	0	0	0	0	0	0	0	0	0	0	0	0	0	0	0	0	0	0	0	3.47E-06	0	0	0
Mannheimia	0	0	0	0	0	0	0	0	0	0	0	0	0	2.26E-06	0	0	0	0	0	0	0	0	0	0
Pseudomonadaceae;g__	0	0	0	0	0	0	0	0	0	0	0	2.64E-06	0	0	0	0	0	0	0	0	0	0	0	0
Xanthomonadaceae;g__	0	0	0	0	0	0	0	0	0	0	0	0	0	2.26E-06	0	0	0	0	0	0	0	0	0	0
Stenotrophomonas	0	0	0	6.75E-06	3.30E-06	0	0	0	0	0	2.72E-06	0	0	0	0	0	0	0	0	0	0	0	3.59E-06	0
